# Supplementary material for: The impact of intrahepatic cholestasis on pregnancy outcomes: a retrospective cohort study
Source: BMC Gastroenterol. 2023 Jan 18;23:16. doi: 10.1186/s12876-023-02652-3 (PMC9847161; doi:10.1186/s12876-023-02652-3)
Supplement: Supplementary file 1 — Additional file 1: Raw data of the 39,244 pregnant women participating in this study. [file 12876_2023_2652_MOESM1_ESM.csv]

Raw data of the 39,244 pregnant women participating in this study
serial number	age	weight	Height	BMI	SBP	DBP	MAP	Gravidity	Parity	Mode of delivery	Infant gender	Gestational age��days��	Infant weight (g)	Infant Apgar scores	Infant length (cm)	Advanced maternal age (years)	Stillbirth	PE	GH	ICP	Hyperlipidaemia	Fetal distress	Premature birth	Uterine scar	GDM	hypothyroidism	hyperthyroidism	Anemia	Thrombocytopenia	Uterine atony	Postpartum hemorrhage	Fetal macrosomia	Placenta previa	Premature rupture of menbranes	Cord entanglement	Polyhydramnios	Oligohydramnios	caesarean section	IUGR	Low birth weight infants	Placental abruption	hepatitis B carrying status
1	32	62	160	24.22	115	85	95	1	1	1	0	272	3540	10	50	0	0	0	0	0	0	0	0	1	0	0	0	0	0	0	0	0	0	0	0	0	0	1	0	0	0	0
2	34	89	163	33.5	122	86	98	1	0	0	0	287	3870	10	50	0	0	0	0	0	0	0	0	0	0	0	0	1	0	0	0	0	0	0	1	0	0	0	0	0	0	0
3	29	56	155	23.31	110	72	84.67	1	0	0	1	266	2810	10	50	0	0	0	0	0	0	0	0	0	0	0	0	0	0	0	0	0	0	0	0	0	0	0	0	0	0	0
4	36	64	155	26.64	106	65	78.67	1	1	1	1	267	3650	10	50	1	0	0	0	0	0	0	0	1	0	0	0	0	0	0	0	0	0	0	0	0	0	1	0	0	0	0
5	34	76	165	27.92	111	73	85.67	1	1	1	1	267	3950	10	50	0	0	0	0	0	0	0	0	1	1	0	0	0	0	0	0	0	0	0	0	0	0	1	0	0	0	0
6	21	57	163	21.45	112	67	82	0	0	0	1	273	2880	10	50	0	0	0	0	0	0	0	0	0	0	0	0	0	0	0	0	0	0	0	0	0	0	0	0	0	0	0
7	26	62	172	20.96				1	1	0	0	273	3160	10	50	0	0	0	0	0	0	0	0	0	0	0	0	0	0	0	0	0	0	0	1	0	0	0	0	0	0	0
8	28	58	160	22.66	133	87	102.33	0	0	1	1	211	1210	9.67	45	0	0	0	0	0	0	0	1	0	1	0	0	1	0	0	0	0	0	0	0	0	1	1	0	1	1	0
9	28	67	162	25.53				1	0	0	1	273	3480	10	50	0	0	0	0	0	0	0	0	0	0	0	0	0	0	0	0	0	0	0	0	0	0	0	0	0	0	0
10	28	59	156	24.24		69		0	0	1	1	274	3300	9.67	50	0	0	0	0	0	0	0	0	0	0	0	0	0	0	0	0	0	0	1	0	0	0	1	0	0	0	0
11	35	57	160	22.27	95	56	69	1	1	0	1	280	3010	10	50	1	0	0	0	0	0	0	0	0	0	0	0	0	0	0	0	0	0	1	1	0	0	0	0	0	0	0
12	28	76	162	28.96	123	77	92.33	1	0	0	1	280	3640	9.5	50	0	0	0	0	0	0	1	0	0	0	0	0	1	0	0	0	0	0	0	0	0	0	0	0	0	0	0
13	36	74	163	27.85	80	58	65.33	1	1	1	0	269	3650	10	50	1	0	0	0	0	0	0	0	1	0	0	0	0	0	0	0	0	0	0	0	0	0	1	0	0	0	0
14	28	67	159	26.5				1	1	1	1	267	3800	10	51	0	0	0	0	0	0	0	0	1	0	0	0	0	0	0	0	0	0	0	0	0	0	1	0	0	0	0
15	27	66	164	24.54	122	71	88	0	0	0	1	266	2920	10	50	0	0	0	0	0	0	0	0	0	1	0	0	0	0	0	0	0	0	0	0	0	0	0	0	0	0	0
18	43	75	160	29.3				1	0	1	0	273	3900	10	50	1	0	0	0	0	0	0	0	0	1	0	0	1	0	0	0	0	0	0	0	0	0	1	0	0	0	0
19	33	69	162	26.29				1	0	1	0	270	3450	10	50	0	0	0	0	0	0	0	0	1	1	0	0	0	0	0	0	0	0	0	0	0	0	1	0	0	0	0
20	36	67	145	31.87				1	1	1	1	259	2950	10	50	1	0	0	1	0	0	0	0	1	0	0	0	1	0	0	0	0	0	0	0	0	0	1	0	0	0	1
23	33	63	167	22.59				1	0	1	1	273	3150	10	50	0	0	0	0	0	0	0	0	0	1	0	0	0	0	0	0	0	0	0	1	0	0	1	0	0	0	0
24	35	84	160	32.81				0	0	1	1	276	3350	10	50	1	0	0	0	1	0	0	0	0	1	0	0	0	0	0	0	0	0	0	0	0	0	1	0	0	0	0
25	33	82	165	30.12				0	0	0	0	280	3010	10	50	0	0	0	0	0	0	0	0	0	0	0	0	0	0	0	0	0	0	0	0	0	0	0	0	0	0	0
26	29	64	158	25.64				1	0	1	1	275	2950	10	50	0	0	0	0	0	0	0	0	0	0	0	0	0	0	0	0	0	0	0	0	0	1	1	0	0	0	0
27	29	65	160	25.39				1	1	1	0	271	3150	10	50	0	0	0	0	0	0	0	0	1	0	0	0	0	0	0	0	0	0	0	0	0	0	1	0	0	0	0
28	28	83	168	29.41				1	0	1	0	285	3950	10	50	0	0	0	0	0	0	1	0	0	0	0	0	0	0	0	0	0	0	0	0	0	1	1	0	0	0	1
29	26	72	155	29.97				0	0	1	0	281	3600	10	51	0	0	0	0	0	0	0	0	0	1	0	0	0	0	0	0	0	0	0	0	0	0	1	0	0	0	1
30	27	71	161	27.39				0	0	1	0	278	3800	10	50	0	0	0	0	1	0	0	0	0	1	0	0	1	0	0	0	0	0	0	1	0	0	1	0	0	0	0
31	26	81	172	27.38				0	0	0	0	280	3520	10	50	0	0	0	0	0	0	0	0	0	0	1	0	0	0	0	0	0	0	0	0	0	0	0	0	0	0	0
32	28	63	157	25.56				0	0	0	1	287	3570	10	50	0	0	0	0	0	0	0	0	0	0	0	0	0	0	0	0	0	0	0	0	0	0	0	0	0	0	0
33	28	63	160	24.61				0	0	1	1	273	2650	10	49	0	0	0	0	0	0	0	0	0	1	0	0	1	0	0	0	0	0	0	0	0	0	1	0	0	0	0
34	30	61	160	23.83				1	1	1	0	273	3500	10	50	0	0	0	0	0	0	0	0	1	0	0	0	1	0	0	0	0	0	0	0	0	0	1	0	0	0	0
35	31	75	165	27.55				1	1	0	1	266	3790	10	50	0	0	0	0	0	0	0	0	0	0	0	0	1	0	0	0	0	0	0	0	0	0	0	0	0	0	0
36	28	63	155	26.22				0	0	0	1	266	3270	10	50	0	0	0	0	0	0	0	0	0	0	0	0	1	0	0	0	0	0	0	0	0	0	0	0	0	0	0
37	26	89	163	33.5				0	0	1	0	260	2800	10	50	0	0	0	0	0	0	0	0	0	0	0	0	0	0	0	0	0	0	0	0	0	1	1	0	0	0	0
38	28	63	155	26.22				1	0	0	1	266	3330	10	50	0	0	0	1	0	0	0	0	0	0	0	0	1	0	0	0	0	0	0	1	0	0	0	0	0	0	0
39	31	66	153	28.19				1	1	1	0	270	3150	10	50	0	0	0	0	0	0	0	0	1	0	0	0	0	0	0	0	0	0	0	0	0	0	1	0	0	0	0
40	40	70	155	29.14				1	1	1	0	277	3250	10	50	1	0	1	0	0	0	1	0	0	0	0	0	1	0	0	0	0	0	0	0	0	0	1	0	0	0	0
41	37	75	170	25.95				1	0	1	1	281	3750	10	50	1	0	0	0	0	0	1	0	0	0	0	0	0	0	0	0	0	0	0	0	0	0	1	0	0	0	0
42	25	65	166	23.59				0	0	0	1	266	3690	10	50	0	0	0	0	0	0	0	0	0	0	0	0	0	0	0	0	0	0	0	0	0	0	0	0	0	0	0
43	30	65	160	25.39				1	1	0	0	273	4120	10	50	0	0	0	0	0	0	0	0	0	0	0	0	1	0	0	0	1	0	0	0	0	0	0	0	0	0	1
44	36	74	168	26.22				1	1	0	0	266	3260	10	50	1	0	0	0	0	0	0	0	0	0	0	0	0	0	0	0	0	0	0	0	0	0	0	0	0	0	0
45	24	67	168	23.74				0	0	0	0	259	3110	10	50	0	0	0	0	0	0	0	0	0	1	0	0	0	0	0	0	0	0	0	1	0	0	0	0	0	0	0
46	28	66	160	25.78				0	0	0	0	266	2890	10	50	0	0	0	0	0	0	0	0	0	0	0	0	1	0	0	0	0	0	0	0	0	0	0	0	0	0	0
47	34	75	165	27.55				1	1	1	0	229	1870	10	42	0	0	0	0	0	0	0	1	1	1	0	0	1	0	0	0	0	0	1	0	0	0	1	0	1	0	0
48	32	65	163	24.46				0	0	0	1	236	2010	10	48	0	0	0	0	0	0	0	1	0	0	1	0	0	0	0	0	0	0	0	0	0	0	0	0	1	0	1
49	29	67	170	23.18				1	0	0	1	273	3440	10	50	0	0	0	0	0	0	0	0	0	1	0	0	1	0	0	0	0	0	0	1	0	0	0	0	0	0	0
50	31	56	158	22.43				1	1	1	1	275	3750	10	50	0	0	0	0	0	0	0	0	1	0	0	0	0	0	0	0	0	0	0	0	0	0	1	0	0	0	0
51	36	64	166	23.23				1	1	0	1	280	3590	10	50	1	0	0	0	0	0	0	0	0	0	0	0	0	0	0	0	0	0	0	1	0	0	0	0	0	0	0
52	29	57	153	24.35				1	1	0	1	287	3390	10	50	0	0	0	0	0	0	0	0	0	0	1	0	0	0	0	0	0	0	0	0	0	0	0	0	0	0	0
53	35	69	160	26.95				1	1	1	1	273	3200	10	50	1	0	0	0	0	0	0	0	1	0	0	0	0	0	0	0	0	0	0	1	0	0	1	0	0	0	0
54	30	53	156	21.78				1	1	0	0	287	3040	10	50	0	0	0	0	0	0	0	0	0	0	0	0	1	0	0	0	0	0	0	0	0	0	0	0	0	0	0
55	31	75	163	28.23				1	1	0	1	280	3730	10	50	0	0	0	0	0	0	0	0	0	0	0	0	0	0	0	0	0	0	1	0	0	0	0	0	0	0	0
56	35	64	159	25.32				1	1	1	0	274	3150	10	50	1	0	0	0	0	0	0	0	1	0	1	0	0	0	0	0	0	0	0	0	0	0	1	0	0	0	0
57	32	57	160	22.27				0	0	0	0	266	3360	10	50	0	0	0	0	0	0	0	0	0	1	1	0	0	0	0	0	0	0	1	0	0	0	0	0	0	0	0
58	33	70	159	27.69				1	0	0	0	273	2600	10	50	0	0	0	0	0	0	0	0	0	0	0	0	1	0	0	0	0	0	0	0	0	0	0	0	0	0	0
59	30	68	160	26.56				1	1	0	1	280	3680	10	50	0	0	0	0	0	0	0	0	0	0	0	0	0	0	0	0	0	0	1	0	0	0	0	0	0	0	0
60	31	63	158	25.24				1	1	1	1	268	3850	10	50	0	0	0	0	0	0	0	0	1	0	0	0	0	0	0	0	0	0	1	0	0	0	1	0	0	0	0
61	29	62	160	24.22				1	0	0	1	273	3340	10	50	0	0	0	0	0	0	0	0	0	0	0	0	0	0	0	0	0	0	0	0	0	0	0	0	0	0	1
62	28	65	169	22.76				0	0	0	1	273	3770	10	50	0	0	0	0	0	1	0	0	0	0	0	0	0	0	0	0	0	0	1	0	0	0	0	0	0	0	0
63	27	62	160	24.22				0	0	0	1	273	2980	10	50	0	0	0	0	0	0	0	0	0	0	1	0	0	0	0	0	0	0	1	0	0	0	0	0	0	0	0
64	30	73	158	29.24				1	0	0	1	266	3590	10	50	0	0	0	0	0	0	0	0	0	0	0	0	0	0	0	0	0	0	0	0	0	0	0	0	0	0	0
65	27	52	155	21.64				0	0	0	1	273	3150	10	50	0	0	0	0	0	0	0	0	0	0	0	0	1	0	0	0	0	0	0	0	0	0	0	0	0	0	0
66	21	69	159	27.29				0	0	0	0	273	3390	10	50	0	0	0	0	0	0	0	0	0	0	0	0	0	0	0	0	0	0	0	0	0	0	0	0	0	0	0
67	29	61	150	27.11				0	0	1	1	282	4150	10	50	0	0	0	0	0	0	1	0	0	0	0	0	1	0	0	0	1	0	0	1	0	0	1	0	0	0	0
68	30	81	183	24.19				1	1	0	1	273	3710	10	50	0	0	0	0	0	0	0	0	0	1	0	0	0	0	0	0	0	0	0	1	0	0	0	0	0	0	0
69	29	60	155	24.97				0	0	0	1	287	3360	10	50	0	0	0	0	0	1	0	0	0	0	0	0	1	0	0	0	0	0	0	0	0	0	0	0	0	0	0
70	35	73	160	28.52				1	1	1	1	264	3000	10	50	1	0	0	0	0	0	0	0	1	0	0	0	0	0	0	0	0	0	0	1	0	0	1	0	0	0	1
71	30	64	156	26.3				1	1	1	1	273	3200	10	50	0	0	0	0	0	0	0	0	1	0	0	0	0	0	0	0	0	0	0	0	0	0	1	0	0	0	0
72	33	74	159	29.27				0	0	1	0	279	3820	10	50	0	0	0	0	0	0	0	0	0	0	0	0	1	0	0	0	1	0	0	0	0	0	1	0	0	0	0
73	29	62	150	27.56				1	1	1	1	266	3050	10	50	0	0	0	0	0	0	0	0	1	0	0	0	0	0	0	0	0	0	0	0	0	0	1	0	0	0	1
74	26	64	166	23.23				0	0	0	1	259	2820	10	50	0	0	0	0	0	0	0	0	0	0	0	0	0	0	0	0	0	0	0	0	0	0	0	0	0	0	0
75	29	77	157	31.24				0	0	0	0	259	2600	10	50	0	0	0	0	0	0	0	0	0	1	0	0	0	0	0	0	0	0	1	0	0	0	0	0	0	0	0
76	34	65	160	25.39				0	0	0	1	259	2900	10	50	0	0	0	0	1	0	0	0	0	0	0	0	1	0	0	0	0	0	1	0	0	0	0	0	0	0	0
77	28	89	167	31.91				1	0	1	1	278	3800	10	50	0	0	0	1	0	0	0	0	0	0	0	0	0	0	0	0	0	0	0	0	0	0	1	0	0	0	0
78	29	74	158	29.64				0	0	1	0	270	4270	10	51	0	0	0	0	0	0	0	0	0	1	0	0	0	0	0	0	1	0	0	1	1	0	1	0	0	0	0
79	29	59	157	23.94				1	1	1	1	274	2700	10	50	0	0	0	0	0	0	0	0	1	0	0	0	0	0	0	0	0	0	0	0	0	0	1	0	0	0	0
80	34	63	160	24.61				0	0	0	0	266	2790	10	50	0	0	0	0	0	0	0	0	0	0	0	0	0	0	0	0	0	0	0	0	0	0	0	0	0	0	0
81	34	72	160	28.13				0	0	1	0	274	3100	10	50	0	0	0	0	0	0	0	0	0	0	0	0	0	0	0	0	0	0	0	0	0	0	1	0	0	0	0
82	31	61	160	23.83				1	1	1	0	234	2000	10	45	0	0	0	0	0	0	0	1	1	0	0	0	0	0	0	0	0	0	1	1	0	0	1	0	1	0	0
83	25	62	160	24.22				0	0	0	0	287	3210	10	50	0	0	0	0	0	0	0	0	0	0	0	0	1	0	0	0	0	0	0	1	0	0	0	0	0	0	0
84	29	62	150	27.56				0	0	0	1	273	3180	7.5	50	0	0	0	0	0	0	0	0	0	0	0	0	1	0	0	0	0	0	0	0	0	0	0	0	0	0	0
85	28	59	158	23.63				0	0	0	1	259	3410	10	50	0	0	0	0	0	0	0	0	0	0	0	0	0	0	0	0	0	0	0	1	0	0	0	0	0	0	0
86	23	53	152	22.94				0	0	0	0	273	3530	10	50	0	0	0	0	0	0	0	0	0	0	0	0	1	0	0	0	0	0	1	0	0	0	0	0	0	0	0
87	25	64	167	22.95				0	0	0	1	266	2940	10	50	0	0	0	0	0	0	0	0	0	0	0	0	0	0	0	0	0	0	0	0	0	0	0	0	0	0	0
88	34	74	156	30.41				0	0	0	0	266	3260	10	50	0	0	0	1	0	0	0	0	0	0	0	0	1	0	0	0	0	0	0	0	0	0	0	0	0	0	0
89	24	69	163	25.97				0	0	0	0	280	4080	10	50	0	0	0	0	0	0	0	0	0	0	1	0	0	0	0	0	1	0	0	0	0	0	0	0	0	0	0
90	29	70	164	26.03				0	0	1	1	277	2840	8	49	0	0	0	0	0	0	1	0	0	0	0	0	0	0	0	0	0	0	1	0	0	1	1	0	0	0	0
91	31	65	160	25.39				1	1	1	0	271	2950	10	49	0	0	0	0	0	0	0	0	1	0	0	0	0	0	0	0	0	0	0	0	0	0	1	0	0	0	0
92	29	59	163	22.21				1	1	0	1	266	3370	10	50	0	0	0	0	0	0	0	0	0	0	0	0	0	0	0	0	0	0	0	0	0	0	0	0	0	0	0
93	33	60	155	24.97				0	0	0	1	280	3590	10	50	0	0	0	0	0	0	0	0	0	1	0	0	1	0	0	0	0	0	0	1	0	0	0	0	0	0	0
94	40	67	165	24.61				1	1	1	0	271	3100	10	50	1	0	0	0	0	0	0	0	1	0	0	0	0	0	0	0	0	0	0	0	0	0	1	0	0	0	0
95	30	57	159	22.55				0	0	0	1	273	3840	10	50	0	0	0	0	0	0	0	0	0	0	0	0	0	0	0	0	0	0	1	0	0	0	0	0	0	0	0
96	30	52	158	20.83				1	1	0	1	273	3470	10	50	0	0	0	0	0	0	0	0	0	0	0	0	0	0	0	0	0	0	0	0	0	0	0	0	0	0	0
97	30	64	160	25				0	0	0	0	273	3600	9	50	0	0	0	0	0	0	0	0	0	0	0	0	0	0	0	0	0	0	0	0	0	0	0	0	0	0	0
98	31	84	164	31.23				1	1	0	0	266	3090	10	50	0	0	0	0	0	0	0	0	0	1	0	0	0	0	0	0	0	0	0	0	0	0	0	0	0	0	0
99	36	58	163	21.83				1	1	0	1	273	2450	10	48	1	0	0	0	0	0	0	0	0	0	0	0	1	0	0	0	0	0	0	0	0	0	0	0	1	0	0
100	25	66	157	26.78				0	0	0	1	273	3550	10	50	0	0	0	0	0	0	0	0	0	0	0	0	0	0	0	0	0	0	0	0	0	0	0	0	0	0	0
101	31	60	153.5	25.46				1	1	0	0	273	2620	10	50	0	0	0	0	0	0	0	0	0	0	0	0	1	0	0	0	0	0	0	0	0	0	0	0	0	0	0
102	27	71	156	29.17				1	0	1	1	280	3600	10	51	0	0	0	0	0	0	0	0	0	0	0	0	0	0	0	0	0	0	0	0	0	0	1	0	0	0	0
103	33	59	160	23.05				0	0	1	0	276	3450	10	50	0	0	0	0	0	0	0	0	0	0	0	0	0	0	0	0	0	0	0	0	0	0	1	0	0	0	0
104	30	66	168	23.38				1	0	0	0	280	3360	10	50	0	0	0	0	0	0	0	0	0	0	0	0	0	0	0	0	0	0	0	0	0	0	0	0	0	0	0
105	29	70	164	26.03				0	0	0	0	287	3320	10	50	0	0	0	0	0	0	0	0	0	0	0	0	0	0	0	0	0	0	1	0	0	0	0	0	0	0	1
106	31	67	170	23.18				1	1	1	1	270	3330	10	50	0	0	0	0	0	0	0	0	1	0	0	0	1	0	0	0	0	0	0	1	0	0	1	0	0	0	0
107	29	84	160	32.81				0	0	1	1	275	2850	10	49	0	0	1	0	0	1	1	0	0	0	1	0	0	0	0	0	0	0	0	0	0	0	1	0	0	0	0
108	30	69	163	25.97				0	0	0	1	266	3240	10	50	0	0	0	0	0	0	0	0	0	1	0	0	0	0	0	0	0	0	0	1	0	0	0	0	0	0	0
109	31	78	168	27.64				1	1	1	0	273	3900	10	51	0	0	0	0	0	0	0	0	1	0	0	0	0	0	0	0	0	0	0	0	0	0	1	0	0	0	0
110	29	71	156	29.17				0	0	0	1	280	2990	10	50	0	0	0	0	0	0	0	0	0	0	0	0	0	0	0	0	0	0	0	0	0	0	0	0	0	0	1
111	25	69	155	28.72				0	0	0	1	280	3360	10	50	0	0	0	0	0	0	0	0	0	0	0	0	1	0	0	0	0	0	0	0	0	0	0	0	0	0	0
112	26	64	160	25				0	0	0	1	266	2990	10	50	0	0	0	0	0	0	1	0	0	0	0	0	0	0	0	0	0	0	1	1	0	0	0	0	0	0	0
113	36	64	152	27.7				0	0	1	0	283	4000	10	50	1	0	0	0	0	0	0	0	0	0	0	0	1	0	0	0	1	0	1	1	0	0	1	0	0	0	0
114	38	64	164	23.8				1	0	0	0	273	2980	10	50	1	0	0	0	0	0	0	0	0	1	0	0	1	0	0	0	0	0	0	0	0	0	0	0	0	0	1
115	30	76	165	27.92				0	0	0	0	280	3270	10	50	0	0	0	0	0	0	0	0	0	0	0	0	0	0	0	0	0	0	1	0	0	0	0	0	0	0	0
116	27	60	160	23.44				0	0	0	1	273	3270	10	50	0	0	0	0	0	0	0	0	0	1	0	0	0	0	0	0	0	0	0	1	0	0	0	0	0	0	0
117	35	90	166	32.66				1	1	1	1	270	2850	10	49	1	0	0	0	0	0	0	0	1	0	0	0	1	0	0	0	0	0	0	1	0	0	1	0	0	0	0
118	29	65	166	23.59				1	1	1	1	273	3400	10	50	0	0	0	0	0	0	0	0	1	0	1	0	0	0	0	0	0	0	0	1	0	0	1	0	0	0	0
119	28	63	162	24.01				0	0	0	0	266	3200	10	50	0	0	0	0	0	0	0	0	0	0	0	0	1	0	0	0	0	0	0	1	0	0	0	0	0	0	0
120	32	71	160	27.73				0	0	0	1	287	3350	10	50	0	0	0	0	0	0	0	0	0	0	0	0	0	0	0	0	0	0	0	1	0	0	0	0	0	0	0
121	30	58	160	22.66				1	1	0	1	287	3640	10	50	0	0	0	0	0	0	0	0	0	0	0	0	1	0	1	0	0	0	0	0	0	0	0	0	0	0	0
124	32	81	160	31.64				1	1	0	1	280	3670	10	50	0	0	0	0	0	0	0	0	0	0	0	0	0	0	0	0	0	0	0	1	0	0	0	0	0	0	0
125	29	59	161	22.76				0	0	0	0	287	3770	10	50	0	0	0	0	0	0	0	0	0	0	1	0	0	0	0	0	0	0	1	0	0	0	0	0	0	0	0
126	27	79	170	27.34				1	1	0	1	266	3990	10	50	0	0	0	0	0	0	0	0	0	0	0	0	1	0	0	0	0	0	0	1	0	0	0	0	0	0	0
127	34	66	160	25.78				1	1	0	1	259	2850	0	50	0	1	0	0	0	0	0	0	0	1	0	0	0	0	0	0	0	0	0	0	0	0	0	0	0	0	0
128	27	64	160	25				0	0	1	0	277	3600	9	50	0	0	0	0	0	0	1	0	0	0	0	0	0	0	0	0	0	0	0	0	0	0	1	0	0	0	0
129	28	60	160	23.44				1	1	1	0	269	2650	10	50	0	0	0	0	0	0	0	0	1	0	0	0	0	0	0	0	0	0	0	1	0	0	1	0	0	0	0
130	25	82	166	29.76				0	0	0	0	287	4120	10	51	0	0	0	0	0	0	0	0	0	0	1	0	0	0	0	0	1	0	0	0	0	0	0	0	0	0	0
131	31	63	159	24.92				1	0	1	1	285	3450	10	50	0	0	0	0	0	0	0	0	0	1	0	0	0	0	0	0	0	0	0	0	0	0	1	0	0	0	0
132	30	63	156	25.89				0	0	1	1	271	3550	10	50	0	0	0	0	0	0	0	0	0	0	0	0	1	0	0	0	0	0	0	0	0	1	1	0	0	0	0
133	29	74	167	26.53				1	0	0	0	273	3620	10	50	0	0	0	1	0	0	0	0	0	0	0	0	1	0	0	0	0	0	0	1	0	0	0	0	0	0	0
134	36	66	146	30.96				1	1	1	0	281	3150	10	50	1	0	0	0	0	0	0	0	0	0	0	0	0	0	0	0	0	0	0	0	0	0	1	0	0	0	0
135	32	57	155	23.73				1	1	1	1	259	3050	10	50	0	0	0	0	0	0	0	0	1	0	0	0	1	0	0	0	0	0	0	1	0	0	1	0	0	0	0
136	28	65	155	27.06				0	0	1	0	282	3850	8	50	0	0	0	0	0	1	0	0	0	0	0	0	0	0	0	0	0	0	0	0	0	0	1	0	0	0	0
137	29	66	154	27.83				0	0	1	1	260	2300	10	48	0	0	0	0	0	0	1	0	0	0	0	0	0	0	0	0	0	0	0	0	0	1	1	0	1	0	1
138	31	70	163	26.35				0	0	0	1	266	3180	10	50	0	0	0	1	0	0	0	0	0	0	1	0	1	0	0	0	0	0	1	0	0	0	0	0	0	0	0
139	34	70	160	27.34				1	1	1	0	261	2950	10	50	0	0	0	0	0	0	0	0	1	0	0	0	0	0	0	0	0	0	0	0	0	0	1	0	0	0	0
141	39	76	166	27.58				1	1	1	0	271	3850	10	51	1	0	0	0	0	0	0	0	1	0	1	0	1	0	0	0	0	0	0	0	0	0	1	0	0	0	0
142	34	53	153	22.64				1	1	1	0	258	2650	10	48	0	0	0	0	0	0	0	1	1	0	0	0	0	0	0	0	0	0	0	0	0	0	1	0	0	0	0
143	26	65	165	23.88				0	0	0	1	273	3500	10	50	0	0	0	0	0	0	0	0	0	1	0	0	0	0	0	0	0	0	0	0	0	0	0	0	0	0	0
144	29	73	160	28.52				0	0	0	0	273	3670	10	50	0	0	0	0	0	0	0	0	0	0	0	0	1	0	0	0	0	0	1	0	0	0	0	0	0	0	0
145	27	60	155	24.97				0	0	0	0	280	3320	10	50	0	0	0	0	0	0	0	0	0	0	1	0	1	0	0	0	0	0	0	0	0	0	0	0	0	0	0
146	32	68	156	27.94				1	1	1	1	267	3600	10	50	0	0	0	0	0	0	0	0	1	0	0	0	1	0	0	0	0	0	0	0	0	0	1	0	0	0	0
147	32	77	160	30.08				1	1	1	0	225	1875	10	50	0	0	0	0	0	0	0	1	0	0	0	0	0	0	0	0	0	0	1	1	0	0	1	0	1	0	0
148	28	66	158	26.44				0	0	1	0	276	3000	10	50	0	0	1	0	0	0	0	0	0	0	0	0	0	0	0	0	0	0	0	0	0	0	1	0	0	0	0
151	24	69	165	25.34				1	0	0	1	266	2530	10	50	0	0	0	0	0	0	0	0	0	0	0	0	1	0	0	0	0	0	0	1	0	0	0	0	0	0	0
152	31	77	166	27.94				1	1	1	0	270	3350	10	50	0	0	0	0	0	0	0	0	1	0	0	0	0	0	0	0	0	0	0	1	0	0	1	0	0	0	0
153	26	74	163	27.85				1	0	0	0	280	3610	9.5	50	0	0	0	0	0	0	0	0	0	1	0	0	0	0	0	0	0	0	0	0	0	0	0	0	0	0	0
154	26	74	170	25.61				0	0	0	0	273	3350	10	50	0	0	0	0	0	0	0	0	0	0	0	0	1	0	0	0	0	0	0	0	0	0	0	0	0	0	0
155	36	79	168	27.99				1	1	1	1	270	3800	9.67	51	1	0	0	1	0	0	0	0	1	1	0	0	0	0	0	0	0	0	0	0	0	0	1	0	0	0	0
156	32	82	155	34.13				1	1	1	0	274	3800	10	50	0	0	0	0	0	0	0	0	1	0	0	0	0	0	0	0	0	0	0	0	0	0	1	0	0	0	0
157	27	82	170	28.37				1	1	0	1	273	3700	10	50	0	0	0	0	0	0	0	0	0	0	0	0	1	0	0	0	0	0	0	0	0	0	0	0	0	0	0
158	30	60	162	22.86				1	1	0	1	266	2940	10	50	0	0	0	0	0	0	0	0	0	0	0	0	1	0	0	0	0	0	0	0	0	0	0	0	0	0	0
159	28	63	155	26.22		70		0	0	1	1	213	1600	9.33	44	0	0	0	0	0	0	0	1	0	0	0	0	0	0	0	0	0	0	1	1	0	0	1	0	1	0	0
160	35	82	158	32.85				1	1	0	0	259	3000	10	50	1	0	0	0	0	0	0	0	0	0	0	0	1	0	1	0	0	0	0	1	0	0	0	0	0	0	0
161	36	73	162	27.82				1	1	0	0	259	3090	10	50	1	0	0	0	0	0	0	0	0	0	0	0	1	1	0	0	0	0	1	1	0	0	0	0	0	0	0
162	35	70	168	24.8				1	1	0	1	280	3430	10	50	1	0	0	0	0	0	0	0	0	0	0	0	0	0	0	0	0	0	0	1	0	0	0	0	0	0	0
163	33	74	168	26.22				1	1	0	1	257	3420	10	50	0	0	0	0	0	0	0	1	0	0	0	0	0	0	0	0	0	0	0	1	0	0	0	0	0	0	0
164	28	64	160	25				0	0	1	0	271	3200	10	50	0	0	0	0	0	0	0	0	0	0	0	0	0	0	0	0	0	0	1	0	0	0	1	0	0	0	0
165	30	63	158	25.24				1	1	1	1	273	3350	9.67	50	0	0	0	0	0	0	0	0	1	0	0	0	0	0	0	0	0	0	0	1	0	0	1	0	0	0	0
166	29	80	164	29.74				0	0	1	1	272	3650	10	50	0	0	0	0	0	0	0	0	0	0	0	0	0	0	0	0	0	0	0	1	0	0	1	0	0	0	0
167	31	75	162	28.58				1	1	1	0	273	3550	10	50	0	0	0	0	0	0	0	0	1	0	0	0	0	0	0	0	0	0	0	1	0	0	1	0	0	0	0
168	29	67	155	27.89				1	1	1	0	270	3550	10	51	0	0	0	0	0	0	0	0	1	0	0	0	0	0	0	0	0	0	0	1	0	0	1	0	0	0	0
169	34	71	168	25.16				1	1	1	1	274	3450	10	50	0	0	0	0	0	0	0	0	1	0	0	0	0	0	0	0	0	0	0	0	0	0	1	0	0	0	0
170	30	57	145	27.11				0	0	1	0	278	3250	10	50	0	0	0	0	0	0	0	0	0	1	0	0	1	0	0	0	0	0	0	0	0	0	1	0	0	0	0
171	32	63	157	25.56				0	0	1	1	273	3700	10	50	0	0	0	0	0	0	0	0	0	0	1	0	0	0	0	0	0	0	0	0	0	0	1	0	0	0	1
172	31	74	155	30.8				1	1	1	0	273	3650	10	50	0	0	0	0	0	0	0	0	1	0	0	0	0	0	0	0	0	0	0	1	0	0	1	0	0	0	0
173	29	72	159	28.48				0	0	1	0	272	3350	10	50	0	0	0	0	0	0	0	0	0	0	1	0	0	0	0	0	0	0	0	0	0	0	1	0	0	0	0
174	27	62	160	24.22				0	0	0	1	266	3780	10	50	0	0	0	0	0	0	0	0	0	0	1	0	0	0	0	0	0	0	1	0	0	0	0	0	0	0	0
175	33	62	165	22.77				1	1	0	1	280	4190	10	50	0	0	0	0	0	0	0	0	0	0	0	0	0	0	0	0	1	0	1	1	0	0	0	0	0	0	0
176	26	58	157	23.53				0	0	0	1	259	2510	10	50	0	0	0	0	0	0	1	0	0	0	0	0	1	0	0	0	0	0	1	0	0	0	0	0	0	0	0
177	29	76	170	26.3				1	0	0	0	273	3340	10	50	0	0	0	0	0	0	0	0	0	0	1	0	0	0	0	0	0	0	0	1	0	0	0	0	0	0	0
178	30	71	158	28.44				0	0	0	1	287	3010	10	50	0	0	0	0	0	0	0	0	0	0	0	0	1	0	0	0	0	0	0	0	0	0	0	0	0	0	0
181	37	74	158	29.64				0	0	1	1	279	3310	10	50	1	0	0	0	0	0	0	0	0	0	0	0	0	0	0	0	0	0	0	0	0	0	1	0	0	0	0
182	31	75	163	28.23				1	1	0	1	280	3690	10	50	0	0	0	0	0	0	0	0	0	0	0	0	1	0	1	0	0	0	0	0	0	0	0	0	0	0	0
183	30	65	160	25.39				1	0	1	0	266	2550	10	49	0	0	0	0	0	0	1	0	0	0	0	0	0	0	0	0	0	0	0	0	0	0	1	0	0	0	0
184	35	57	160	22.27				1	1	0	1	259	2600	10	50	1	0	0	0	0	0	0	0	0	0	0	0	0	0	0	0	0	0	0	0	0	0	0	0	0	0	0
185	30	84	163	31.62				1	0	1	1	288	3800	10	50	0	0	0	0	0	0	0	0	0	0	0	0	0	0	0	0	0	0	0	0	0	0	1	0	0	0	0
186	26	63	150	28				0	0	1	1	283	4150	10	52	0	0	0	0	0	0	0	0	0	0	0	0	1	0	0	0	1	0	0	0	0	0	1	0	0	0	0
187	32	65	160	25.39				0	0	1	1	283	2900	10	50	0	0	0	0	0	0	0	0	0	0	0	0	0	0	0	0	0	0	0	0	0	0	1	0	0	0	0
188	36	70	160	27.34				1	1	1	0	279	3550	10	50	1	0	0	0	0	0	0	0	1	0	0	0	1	0	0	0	0	0	0	1	0	0	1	0	0	0	0
189	29	82	167	29.4				1	0	1	0	236	1580	8.67	40	0	0	1	0	0	0	0	1	0	0	0	0	0	0	0	0	0	0	0	0	0	0	1	1	1	0	0
190	29	63	160	24.61				0	0	1	1	263	2850	10	48	0	0	0	0	0	0	1	0	0	0	0	0	0	0	0	0	0	0	0	0	0	0	1	0	0	0	0
191	28	70	163	26.35				1	1	1	0	261	3100	10	50	0	0	0	0	0	0	0	0	1	0	0	0	0	0	0	0	0	0	0	0	0	0	1	0	0	0	0
193	39	87	168	30.82				0	0	1	0	280	3600	10	50	1	0	0	0	0	0	0	0	0	1	0	0	0	0	0	0	0	0	0	1	0	0	1	0	0	0	0
194	31	69	160	26.95				1	1	1	1	269	3400	10	50	0	0	0	0	0	0	0	0	1	0	0	0	1	0	0	0	0	0	0	1	0	0	1	0	0	0	0
195	30	59	158	23.63				0	0	0	1	287	3340	10	50	0	0	0	0	0	0	0	0	0	0	0	0	1	0	0	0	0	0	1	0	0	0	0	0	0	0	0
196	29	69	171	23.6				0	0	0	1	280	3400	10	50	0	0	0	1	0	0	0	0	0	0	0	0	1	0	0	0	0	0	0	1	0	0	0	0	0	0	0
197	27	70	162	26.67				0	0	0	1	273	3330	10	50	0	0	0	1	0	0	0	0	0	0	0	0	0	0	0	0	0	0	0	1	0	0	0	0	0	0	0
198	36	82	172	27.72				1	1	1	1	260	3300	10	50	1	0	0	0	0	0	0	0	1	0	0	0	0	0	0	0	0	0	0	0	0	0	1	0	0	0	0
199	31	61	162	23.24				1	1	0	0	259	2950	10	50	0	0	0	0	0	0	0	0	0	0	0	0	0	0	0	0	0	0	1	0	0	0	0	0	0	0	0
200	27	61	165	22.41				0	0	0	0	259	2800	10	50	0	0	0	0	0	0	0	0	0	0	0	0	1	0	0	0	0	0	1	0	0	0	0	0	0	0	0
201	25	82	163	30.86				0	0	1	0	266	3800	10	50	0	0	0	1	0	0	0	0	0	1	0	0	0	0	0	0	1	0	0	0	0	0	1	0	0	0	0
202	32	59	162	22.48				0	0	1	0	271	3300	10	50	0	0	0	0	0	0	0	0	0	0	1	0	1	0	0	0	0	0	0	0	0	0	1	0	0	0	0
203	32	60	158	24.03				1	0	0	0	273	3200	10	50	0	0	0	0	0	0	0	0	0	1	0	0	0	0	0	0	0	0	1	1	0	0	0	0	0	0	0
204	28	70	165	25.71				0	0	0	1	266	3180	10	50	0	0	0	0	0	1	0	0	0	0	0	0	0	0	1	0	0	0	0	1	0	0	0	0	0	0	0
205	31	62	160	24.22				1	1	1	0	268	3050	10	50	0	0	0	0	0	0	0	0	1	0	0	0	0	0	0	0	0	0	0	0	0	0	1	0	0	0	0
206	29	82	158	32.85				0	0	1	0	280	3500	10	50	0	0	0	1	0	0	0	0	0	0	1	0	1	0	0	0	0	0	0	1	0	0	1	0	0	0	0
207	36	70	165	25.71				0	0	0	1	273	2940	10	50	1	0	0	0	0	0	0	0	0	0	0	0	1	0	0	0	0	0	0	0	0	0	0	0	0	0	0
210	28	80	165	29.38				1	0	1	1	278	3350	10	50	0	0	0	0	0	0	0	0	0	0	0	0	0	0	0	0	0	0	0	0	0	0	1	0	0	0	0
211	25	79	162	30.1				1	0	0	1	266	3490	10	50	0	0	0	1	0	0	0	0	0	0	1	0	0	0	0	0	0	0	0	1	0	0	0	0	0	0	0
212	27	59	167	21.16				1	0	1	1	278	3000	10	50	0	0	0	0	0	0	0	0	0	0	1	0	1	0	0	0	0	0	0	1	0	0	1	0	0	0	0
213	38	75	168	26.57				1	0	0	0	280	3400	10	50	1	0	0	0	0	0	0	0	0	1	0	0	0	0	0	0	0	0	1	0	0	0	0	0	0	0	0
214	30	73	155	30.39				1	1	1	1	263	4050	10	50	0	0	0	0	0	0	0	0	1	0	1	0	0	0	0	0	1	0	0	1	0	0	1	0	0	0	0
215	27	68	162	25.91				1	1	1	1	262	3050	10	50	0	0	0	0	0	0	0	0	1	0	0	0	0	0	0	0	0	0	0	0	0	0	1	0	0	0	0
216	29	60	157	24.34				1	1	0	0	280	3560	10	50	0	0	0	0	0	0	0	0	0	0	0	0	0	0	0	0	0	0	0	0	0	0	0	0	0	0	0
217	27	65	162	24.77				0	0	0	1	259	3260	10	50	0	0	0	0	0	0	0	0	0	1	0	0	1	0	0	0	0	0	1	0	0	0	0	0	0	0	0
218	26	71	158	28.44				1	0	0	0	273	2900	10	50	0	0	0	0	0	0	0	0	0	0	0	0	0	0	0	0	0	0	0	0	0	0	0	0	0	0	0
219	28	68	160	26.56				1	1	0	1	273	3230	10	50	0	0	0	0	0	0	0	0	0	0	0	0	1	0	0	0	0	0	0	0	0	0	0	0	0	0	0
220	30	66	161	25.46				1	1	0	0	273	2860	10	50	0	0	0	0	0	0	0	0	0	0	0	0	0	0	0	0	0	0	0	0	0	0	0	0	0	0	0
221	32	75	166	27.22				1	1	0	1	266	3670	10	50	0	0	0	0	0	0	0	0	0	1	0	0	0	0	0	0	0	0	1	0	0	0	0	0	0	0	0
222	27	76	162	28.96				1	0	0	1	280	3730	10	50	0	0	0	0	0	0	0	0	0	0	0	0	0	0	0	0	0	0	0	1	0	0	0	0	0	0	0
223	29	65	167	23.31				0	0	0	0	266	3340	10	50	0	0	0	0	0	0	0	0	0	0	0	0	0	0	0	0	0	0	0	0	0	0	0	0	0	0	0
224	33	60	152	25.97				0	0	0	1	273	3550	10	50	0	0	0	0	0	0	0	0	0	0	0	0	0	0	0	0	0	0	0	0	0	0	0	0	0	0	1
225	32	75	155	31.22				1	1	1	0	271	3630	10	50	0	0	0	0	0	0	0	0	1	0	0	0	0	0	0	0	0	0	0	0	0	0	1	0	0	0	1
226	30	70	158	28.04				1	1	1	0	281	3250	10	50	0	0	0	0	0	0	0	0	0	1	0	0	0	0	0	0	0	0	0	0	0	0	1	0	0	0	0
229	34	80	167	28.69				1	1	1	0	272	2950	10	50	0	0	0	0	0	0	0	0	1	1	0	0	0	0	0	0	0	0	0	0	0	0	1	0	0	0	0
230	26	62	152	26.84				0	0	1	1	281	3650	10	50	0	0	0	0	0	0	0	0	0	0	0	0	0	0	0	0	0	0	0	0	0	0	1	0	0	0	0
231	29	70	163	26.35				0	0	1	0	288	3300	10	50	0	0	0	0	0	0	0	0	0	0	0	0	0	0	0	0	0	0	0	0	0	0	1	0	0	0	0
232	34	67	153	28.62				1	1	1	0	270	3300	10	50	0	0	0	0	0	0	0	0	1	0	0	0	0	0	0	0	0	0	0	0	0	0	1	0	0	0	0
233	36	64	160	25				1	1	1	0	264	4200	10	52	1	0	0	0	0	0	0	0	1	0	0	0	1	0	0	0	1	0	0	0	0	0	1	0	0	0	0
234	30	74	168	26.22				1	1	1	1	273	3400	10	50	0	0	0	0	0	0	0	0	1	0	0	0	0	0	0	0	0	0	0	1	0	0	1	0	0	0	0
235	31	73	160	28.52				1	1	1	0	270	3500	10	50	0	0	0	0	0	0	0	0	1	0	1	0	0	0	0	0	0	0	0	0	0	0	1	0	0	0	1
238	27	57	158	22.83				0	0	0	0	266	2780	10	50	0	0	0	0	1	0	0	0	0	1	0	0	0	0	0	0	0	0	0	0	0	0	0	0	0	0	1
239	40	72	159	28.48				1	1	1	1	276	3300	10	50	1	0	0	0	0	0	0	0	1	0	0	0	0	0	0	0	0	0	0	0	0	0	1	0	0	0	0
240	26	61	155	25.39				0	0	1	1	262	3150	10	50	0	0	0	0	0	0	0	0	0	0	0	0	0	0	0	0	0	0	0	0	0	1	1	0	0	0	0
241	29	60	155	24.97				0	0	1	1	274	3250	10	50	0	0	0	0	0	0	0	0	0	0	0	0	0	0	0	0	0	0	0	1	1	0	1	0	0	0	0
242	25	80	159	31.64				1	1	1	1	274	3200	10	50	0	0	0	0	0	0	0	0	1	0	0	0	0	0	0	0	0	0	0	0	0	0	1	0	0	0	0
243	26	66	158	26.44				1	0	0	0	287	3480	10	50	0	0	0	0	0	0	0	0	0	0	0	0	0	0	0	0	0	0	0	0	0	0	0	0	0	0	0
244	23	62	161	23.92				0	0	0	0	266	2920	10	50	0	0	0	0	0	0	0	0	0	0	0	0	0	0	0	0	0	0	1	1	0	0	0	0	0	0	0
245	27	79	165	29.02				0	0	0	0	280	3620	10	50	0	0	0	0	0	0	0	0	0	0	0	0	0	0	0	0	0	0	0	0	0	0	0	0	0	0	0
246	24	67	160	26.17				0	0	1	1	251	2550	10	47	0	0	0	0	1	0	0	1	0	0	0	0	1	0	0	0	0	0	0	0	0	0	1	0	0	0	0
247	39	69	160	26.95				1	1	1	0	267	3200	10	50	1	0	0	0	0	0	0	0	1	0	0	0	0	0	0	0	0	0	0	0	0	0	1	0	0	0	0
248	29	70	158	28.04	120	80		0	0	1	1	282	3850	10	52	0	0	0	0	0	0	0	0	0	0	0	0	0	0	0	0	0	0	0	0	0	0	1	0	0	0	0
249	31	61	155	25.39				1	1	1	1	268	4100	10	52	0	0	0	0	0	0	0	0	1	0	0	0	0	0	0	0	1	0	0	1	0	0	1	0	0	0	0
250	32	63	158	25.24				0	0	1	1	245	2340	9	47	0	0	0	0	0	0	0	1	0	0	0	0	0	0	0	0	0	0	0	1	0	0	1	0	1	0	0
253	35	66	160	25.78				1	1	1	1	267	3600	10	50	1	0	0	0	0	0	0	0	1	0	0	0	0	0	0	0	0	0	0	0	0	0	1	0	0	0	0
254	26	62	160	24.22				0	0	0	1	259	2630	10	50	0	0	0	0	0	0	0	0	0	0	0	0	0	0	0	0	0	0	1	0	0	0	0	0	0	0	0
255	28	67	155	27.89				0	0	1	1	287	3650	10	50	0	0	0	0	0	0	0	0	0	0	0	0	0	0	0	0	0	0	1	0	0	0	1	0	0	0	0
256	31	64	158	25.64				1	0	0	1	273	3190	10	50	0	0	0	0	0	0	0	0	0	0	0	0	1	0	0	0	0	0	1	0	0	0	0	0	0	0	0
257	25	66	160	25.78				0	0	0	1	273	3530	10	50	0	0	0	0	0	0	0	0	0	0	0	0	1	0	0	0	0	0	1	0	0	0	0	0	0	0	0
258	30	59	153	25.2				0	0	0	1	273	2710	10	50	0	0	0	0	0	0	0	0	0	0	0	0	0	0	0	0	0	0	0	1	0	0	0	0	0	0	0
259	26	74	165	27.18				0	0	0	1	266	3340	10	50	0	0	0	0	0	0	0	0	0	0	0	0	1	0	0	0	0	0	0	0	0	0	0	0	0	0	0
260	30	58	160	22.66				0	0	0	0	273	2820	10	50	0	0	0	0	0	0	0	0	0	0	0	0	1	0	0	0	0	0	1	0	0	0	0	0	0	0	0
261	33	79	158	31.65				1	1	1	0	254	2850	9.67	49	0	0	0	0	0	0	0	1	1	0	0	0	0	0	0	0	0	0	0	0	0	0	1	0	0	0	0
262	25	70	162	26.67				0	0	0	0	259	2920	10	50	0	0	0	0	0	0	0	0	0	1	0	0	0	0	0	0	0	0	0	0	0	0	0	0	0	0	1
263	25	62	166	22.5				0	0	0	0	273	3820	10	50	0	0	0	0	0	0	0	0	0	0	0	0	1	0	0	0	0	0	0	1	0	1	0	0	0	0	0
264	27	68	163	25.59				0	0	0	0	273	3460	10	50	0	0	0	0	0	0	0	0	0	1	0	0	0	0	0	0	0	0	1	0	0	0	0	0	0	0	0
265	29	74	162	28.2				1	0	1	1	281	4000	10	52	0	0	0	0	0	0	0	0	0	0	0	0	0	0	0	0	1	0	0	0	0	0	1	0	0	0	0
266	39	66	162	25.15				1	1	1	0	265	3150	10	50	1	0	0	0	0	0	0	0	1	0	0	0	0	0	0	0	0	0	0	0	0	0	1	0	0	0	0
267	36	76	158	30.44				1	1	1	0	254	3100	9.67	49	1	0	0	0	0	0	0	1	1	0	0	0	0	0	0	0	0	0	0	0	0	0	1	0	0	0	0
268	32	68	153	29.05				1	1	0	0	273	3390	10	50	0	0	0	0	0	0	1	0	0	0	0	0	0	0	0	0	0	0	1	1	0	0	0	0	0	0	0
269	39	60	150	26.67				1	1	1	1	270	3470	10	50	1	0	0	1	0	0	0	0	1	1	0	0	0	0	0	0	0	0	0	0	0	0	1	0	0	0	0
270	29	66	164	24.54				1	0	1	1	265	2850	10	49	0	0	0	0	1	0	0	0	0	0	0	0	1	0	0	0	0	0	0	0	0	0	1	0	0	0	0
271	34	100	168	35.43				0	0	1	1	262	3900	9.67	50	0	0	1	0	0	0	0	0	0	0	0	0	1	0	0	0	0	0	0	1	0	0	1	0	0	0	0
272	28	78	167	27.97				0	0	0	0	273	3650	8.33	50	0	0	0	1	0	0	0	0	0	0	0	0	0	0	0	0	0	0	0	1	0	0	0	0	0	0	0
273	30	78	165	28.65				1	1	0	1	273	3890	10	50	0	0	0	1	1	0	0	0	0	1	0	0	1	0	0	0	0	0	0	0	0	0	0	0	0	0	0
274	36	63	160	24.61				1	1	1	0	260	3250	10	50	1	0	0	0	0	0	0	1	0	0	0	0	0	0	0	0	0	1	0	0	0	0	1	0	0	0	0
275	25	71	158	28.44				1	1	1	0	265	2800	10	50	0	0	0	0	0	0	0	0	1	0	0	0	0	0	0	0	0	0	1	0	0	0	1	0	0	0	0
276	29	64	163	24.09				1	1	1	0	261	3700	10	50	0	0	0	0	0	0	0	0	1	0	0	0	1	0	0	0	0	0	0	0	0	0	1	0	0	0	0
277	28	54	153	23.07				0	0	0	0	280	3510	10	50	0	0	0	0	0	0	0	0	0	0	0	0	1	0	0	0	0	0	0	0	0	0	0	0	0	0	0
278	29	62	152	26.84				1	1	1	1	269	3350	10	50	0	0	0	0	0	0	0	0	1	0	0	0	0	0	0	0	0	0	0	0	0	0	1	0	0	0	0
279	35	66	155	27.47				1	1	0	0	273	3690	10	50	1	0	0	0	0	0	0	0	0	1	0	0	1	0	0	0	0	0	0	0	0	0	0	0	0	0	0
280	31	82	163	30.86				1	1	1	0	281	3850	10	51	0	0	0	0	0	0	0	0	1	0	0	0	0	0	0	0	0	0	1	1	0	0	1	0	0	0	0
281	26	64	158	25.64				0	0	1	0	269	2700	10	47	0	0	0	0	0	0	0	0	0	0	0	0	0	0	0	0	0	0	0	0	0	1	1	0	0	0	0
282	27	57	154	24.03				0	0	1	0	280	3200	10	50	0	0	0	0	0	0	1	0	0	1	0	0	0	0	0	0	0	0	0	1	0	0	1	0	0	0	0
283	28	46	164	17.1				0	0	0	0	280	3630	10	50	0	0	0	1	0	0	0	0	0	1	0	0	0	0	0	0	0	0	1	1	0	0	0	0	0	0	0
284	36	62	160	24.22				0	0	1	1	279	2800	10	50	1	0	0	0	0	0	0	0	0	0	0	0	1	0	0	0	0	0	0	0	0	0	1	0	0	0	0
285	33	72	155	29.97				1	1	1	0	268	3300	9.67	50	0	0	0	0	0	0	0	0	1	0	0	0	0	0	0	0	0	0	0	0	0	0	1	0	0	0	0
286	28	70	162	26.67				0	0	0	1	280	3520	10	50	0	0	0	0	0	0	0	0	0	0	0	0	0	0	0	0	0	0	0	0	0	0	0	0	0	0	0
287	25	67	166	24.31				1	0	0	0	280	3940	10	50	0	0	0	0	0	0	0	0	0	0	0	0	0	0	0	0	0	0	0	0	0	0	0	0	0	0	0
288	24	71	162	27.05				0	0	0	1	245	2320	0	45	0	1	0	0	0	0	0	1	0	0	0	0	0	0	0	0	0	0	0	0	0	1	0	0	1	0	0
289	31	74	164	27.51				1	0	0	1	266	3680	10	50	0	0	0	1	0	0	0	0	0	1	0	0	1	0	0	0	0	0	0	0	0	0	0	0	0	0	0
290	31	72	169	25.21				0	0	0	0	273	3070	10	50	0	0	0	0	0	0	0	0	0	0	0	0	0	0	0	0	0	0	0	1	0	0	0	0	0	0	0
291	28	63	158	25.24				0	0	0	1	273	3740	10	50	0	0	0	0	0	0	0	0	0	0	0	0	1	0	0	0	0	0	0	0	0	0	0	0	0	0	0
292	27	70	148	31.96				1	1	1	1	269	3150	10	50	0	0	0	0	0	0	0	0	1	0	0	0	0	0	0	0	0	0	0	0	0	0	1	0	0	0	1
293	27	76	160	29.69				0	0	0	1	266	3990	10	50	0	0	0	0	0	0	0	0	0	0	0	0	0	0	0	0	0	0	0	1	0	0	0	0	0	0	1
294	28	73	170	25.26				0	0	1	0	255	2290	10	46	0	0	1	0	1	0	0	1	0	0	0	0	0	0	0	0	0	0	0	1	0	0	1	0	1	0	0
295	29	60	155	24.97				0	0	1	0	264	3050	10	50	0	0	0	0	0	0	0	0	0	0	0	0	1	0	0	0	0	0	1	1	0	0	1	0	0	0	0
296	27	72	158	28.84				1	1	1	0	276	3450	10	50	0	0	0	0	0	0	0	0	1	0	0	0	0	0	0	0	0	0	0	0	0	0	1	0	0	0	0
297	37	73	150	32.44				1	1	1	0	272	3500	10	50	1	0	0	0	0	0	0	0	1	0	0	0	1	0	0	0	0	0	0	0	0	0	1	0	0	0	0
298	24	74	154	31.2				1	1	1	0	259	3250	10	50	0	0	0	0	0	0	0	0	1	0	0	0	0	0	0	0	0	0	0	1	0	0	1	0	0	0	0
299	39	67	158	26.84				1	1	1	0	274	3750	10	50	1	0	0	0	0	0	0	0	1	1	0	0	0	0	0	0	0	0	0	0	0	0	1	0	0	0	0
300	32	71	159	28.08				1	1	1	1	272	4000	10	50	0	0	0	0	0	0	0	0	1	0	0	0	1	0	0	0	1	0	0	0	0	0	1	0	0	0	0
301	29	70	163	26.35				1	1	1	0	262	3050	9.67	50	0	0	0	0	0	0	0	0	1	0	0	0	0	0	0	0	0	0	0	0	0	0	1	0	0	0	0
302	35	75	163	28.23				0	0	1	1	275	3300	10	50	1	0	0	0	0	0	0	0	0	0	0	0	0	0	0	0	0	0	0	0	0	0	1	0	0	0	0
303	36	78	163	29.36				1	1	1	1	269	3450	10	50	1	0	0	0	0	0	0	0	1	0	0	0	0	0	0	0	0	0	0	1	0	0	1	0	0	0	0
304	30	72	163	27.1				0	0	1	1	274	3350	10	50	0	0	0	0	0	0	0	0	0	0	0	0	0	0	0	0	0	0	0	1	0	0	1	0	0	0	0
305	32	75	155	31.22				1	1	1	0	268	3150	10	50	0	0	0	0	0	0	0	0	1	0	0	0	0	0	0	0	0	0	0	0	0	0	1	0	0	0	0
306	34	61	158	24.44				1	1	1	1	274	3350	10	50	0	0	0	0	0	0	0	0	1	0	0	0	0	0	0	0	0	0	0	1	0	0	1	0	0	0	0
307	32	61	161	23.53				0	0	0	1	280	3100	10	50	0	0	0	0	0	0	0	0	0	0	0	0	0	0	0	0	0	0	1	0	0	0	0	0	0	0	0
308	33	60	150	26.67				1	1	1	0	265	3300	10	50	0	0	0	0	0	0	0	0	1	0	0	0	0	0	0	0	0	0	0	0	0	0	1	0	0	0	0
309	31	57	164	21.19				1	1	1	1	268	2900	10	49	0	0	0	0	0	0	0	0	1	0	0	0	0	0	0	0	0	0	0	0	0	0	1	0	0	0	1
310	38	68	158	27.24				1	1	1	1	276	3250	10	50	1	0	0	0	0	0	0	0	1	0	0	0	0	0	0	0	0	0	0	1	0	0	1	0	0	0	1
311	40	74	160	28.91				1	1	1	0	271	3200	10	50	1	0	0	0	0	0	0	0	1	0	0	0	0	0	0	0	0	0	0	0	0	0	1	0	0	0	0
312	25	65	163	24.46				0	0	0	0	273	2640	10	50	0	0	0	0	0	0	0	0	0	0	0	0	0	0	0	0	0	0	0	0	0	0	0	0	0	0	0
313	27	71	165	26.08				1	1	0	0	273	3730	10	50	0	0	0	0	0	0	0	0	0	0	0	0	0	0	0	0	0	0	0	0	0	0	0	0	0	0	0
314	27	56	156	23.01				1	1	0	0	266	3370	10	50	0	0	0	0	0	0	0	0	0	0	0	0	0	0	0	0	0	0	0	1	0	0	0	0	0	0	0
315	36	63	153	26.91				1	1	1	1	271	3300	10	50	1	0	0	0	0	1	0	0	1	0	0	0	0	0	0	0	0	0	0	1	0	0	1	0	0	0	0
316	27	66	157	26.78				0	0	0	0	273	2750	10	50	0	0	0	0	0	0	0	0	0	0	0	0	0	0	0	0	0	0	0	1	0	0	0	0	0	0	0
317	23	62	156	25.48				0	0	0	0	273	3170	10	50	0	0	0	0	0	0	0	0	0	0	0	0	1	0	0	0	0	0	0	0	0	0	0	0	0	0	0
318	26	66	170	22.84				1	0	0	0	273	3440	10	50	0	0	0	0	0	0	0	0	0	0	0	0	1	0	0	0	0	0	1	1	0	0	0	0	0	0	0
319	27	80	162	30.48				0	0	1	1	265	2900	9.67	49	0	0	0	0	0	0	0	0	0	0	0	0	0	0	0	0	0	0	1	1	0	0	1	0	0	0	0
320	37	66	162	25.15				1	1	1	0	272	3250	10	50	1	0	0	0	0	0	0	0	1	1	0	0	0	0	0	0	0	0	0	0	0	0	1	0	0	0	0
321	26	71	160	27.73				1	0	0	1	273	3560	10	50	0	0	0	0	0	0	0	0	0	0	0	0	0	0	0	0	0	0	0	0	0	0	0	0	0	0	0
322	32	67	161	25.85				0	0	0	0	266	3190	10	50	0	0	0	0	0	0	1	0	0	1	0	0	0	0	0	0	0	0	0	0	0	0	0	0	0	0	0
323	33	62	162	23.62				1	1	0	0	266	3250	10	50	0	0	0	0	0	0	0	0	0	0	0	0	0	0	0	0	0	0	0	1	0	0	0	0	0	0	0
324	26	78	165	28.65				0	0	1	0	237	2550	8	48	0	0	0	0	0	0	0	1	0	0	0	0	0	0	0	0	0	0	0	0	0	0	1	0	0	0	0
325	34	55	158	22.03				1	1	0	0	273	2940	10	50	0	0	0	0	0	0	0	0	0	1	0	0	0	0	0	0	0	0	1	0	0	0	0	0	0	0	0
326	33	82	165	30.12				1	1	1	0	262	3000	10	50	0	0	1	0	0	0	0	0	0	0	0	0	0	0	0	0	0	0	0	0	0	0	1	0	0	0	1
328	32	64	160	25				0	0	0	1	266	3140	10	50	0	0	0	0	0	0	1	0	0	0	0	0	0	0	0	0	0	0	0	0	0	0	0	0	0	0	0
331	25	66	160	25.78				0	0	0	1	266	3210	10	50	0	0	0	0	1	1	0	0	0	1	0	0	0	0	0	0	0	0	0	0	0	0	0	0	0	0	0
332	25	63	160	24.61				0	0	0	1	266	2950	10	50	0	0	0	0	1	1	0	0	0	0	0	0	0	0	0	0	0	0	0	0	0	0	0	0	0	0	0
333	23	77	164	28.63				0	0	0	0	280	3740	10	50	0	0	0	0	0	0	0	0	0	0	0	0	0	0	0	0	0	0	1	0	0	0	0	0	0	0	0
334	36	63	157	25.56				1	1	1	1	245	2790	6.67	49	1	0	0	0	0	0	0	1	1	1	0	0	1	0	0	0	0	1	0	0	0	0	1	0	0	0	0
335	32	73	167	26.18				0	0	0	0	287	3150	10	50	0	0	0	1	0	0	0	0	0	0	0	0	0	0	0	0	0	0	0	0	0	0	0	0	0	0	0
336	27	62	156	25.48				1	1	1	1	266	3150	10	50	0	0	0	0	0	0	0	0	1	0	0	0	0	0	0	0	0	0	0	0	0	0	1	0	0	0	0
337	25	62	162	23.62				0	0	0	0	280	3210	10	50	0	0	0	0	0	0	0	0	0	0	0	0	0	0	0	0	0	0	0	0	0	0	0	0	0	0	0
338	32	81	162	30.86				1	1	1	1	267	3050	10	50	0	0	0	0	0	0	0	0	1	0	0	0	0	0	0	0	0	0	0	0	0	1	1	0	0	0	0
339	29	79	160	30.86				1	0	0	0	273	3410	10	50	0	0	0	0	0	0	0	0	0	0	0	0	1	0	0	0	0	0	0	0	0	0	0	0	0	0	0
341	31	60	160	23.44				1	1	1	0	271	3150	10	50	0	0	0	0	0	0	0	0	1	0	0	0	0	0	0	0	0	0	0	1	0	0	1	0	0	0	1
342	25	77	165	28.28				1	1	0	0	273	2910	10	50	0	0	0	0	0	0	0	0	0	0	0	0	0	0	0	0	0	0	1	0	0	0	0	0	0	0	0
343	32	69	165	25.34				1	1	1	0	268	3600	10	51	0	0	0	0	0	0	0	0	1	0	0	0	0	0	0	0	0	0	0	0	0	0	1	0	0	0	0
344	31	74	163	27.85				0	0	1	0	272	2500	10	47	0	0	0	0	0	0	0	0	0	1	0	0	0	0	0	0	0	0	0	0	0	0	1	0	0	0	0
345	34	61	160	23.83				1	1	1	0	272	3280	10	50	0	0	0	0	0	0	0	0	1	0	0	0	0	0	0	0	0	0	0	0	0	0	1	0	0	0	0
346	38	84	165	30.85				1	1	1	1	271	3400	10	50	1	0	0	0	0	0	0	0	1	0	0	0	0	0	0	0	0	0	0	0	0	0	1	0	0	0	0
347	30	68	160	26.56				1	1	1	1	259	3250	10	50	0	0	0	0	0	0	0	0	1	0	0	0	1	0	0	0	0	0	0	0	0	0	1	0	0	0	0
348	36	60	160	23.44				1	1	1	1	254	2850	10	50	1	0	0	0	1	0	0	1	1	1	0	0	0	0	0	0	0	0	0	0	0	0	1	0	0	0	0
349	29	69	160	26.95				0	0	1	1	276	2750	10	49	0	0	0	0	0	1	0	0	0	0	0	0	0	0	0	0	0	0	0	1	0	0	1	0	0	0	0
350	29	71	155	29.55				1	1	1	0	264	2900	9.33	50	0	0	0	1	0	1	1	0	1	1	0	0	0	0	0	0	0	0	0	0	0	0	1	0	0	0	0
351	41	66	166	23.95				0	0	1	1	267	2500	10	47	1	0	1	0	0	0	0	0	0	1	0	0	0	0	0	0	0	0	0	0	0	0	0	0	0	0	0
352	39	70	165	25.71				1	0	0	1	259	2940	10	50	1	0	0	0	0	0	0	0	0	1	0	0	1	0	0	0	0	0	1	0	0	0	0	0	0	0	0
353	27	70	165	25.71				0	0	1	0	259	2800	10	49	0	0	0	0	0	0	0	0	0	0	0	0	0	0	0	0	0	0	1	1	0	0	1	0	0	0	0
354	25	68	158	27.24				1	0	1	0	283	3500	9.33	50	0	0	0	1	0	0	1	0	0	0	0	0	0	0	0	0	0	0	0	1	0	0	1	0	0	0	0
355	28	59	167	21.16				1	0	0	0	266	2880	10	50	0	0	0	0	0	0	0	0	0	1	0	0	0	0	0	0	0	0	0	1	0	0	0	0	0	0	1
356	29	61	160	23.83				0	0	0	0	273	2910	10	50	0	0	0	0	0	0	0	0	0	0	0	0	1	0	0	0	0	0	1	0	0	0	0	0	0	0	0
357	29	66	163	24.84				1	0	0	0	280	3120	10	50	0	0	0	0	0	0	0	0	0	0	0	0	1	0	0	0	0	0	1	1	0	0	0	0	0	0	1
358	25	70	160	27.34				0	0	0	1	266	2820	10	50	0	0	0	0	0	0	0	0	0	1	0	0	0	0	0	0	0	0	1	1	0	0	0	0	0	0	0
359	32	80	170	27.68				1	1	0	0	273	3430	10	50	0	0	0	0	0	0	0	0	0	0	0	0	0	0	0	0	0	0	0	0	0	0	0	0	0	0	0
360	29	66	160	25.78				0	0	0	1	266	3280	10	50	0	0	0	0	0	0	0	0	0	0	0	0	0	0	0	0	0	0	1	0	0	0	0	0	0	0	0
361	27	72	156	29.59				0	0	1	1	279	3120	9.67	50	0	0	0	0	0	0	0	0	0	0	0	0	0	0	0	0	0	0	1	0	0	0	1	0	0	0	0
362	23	59	153	25.2				0	0	0	1	266	2790	10	50	0	0	0	0	0	0	0	0	0	0	0	0	0	0	0	0	0	0	0	1	0	0	0	0	0	0	0
363	26	67	159	26.5				0	0	0	1	259	3200	10	50	0	0	0	0	0	0	0	0	0	0	0	0	0	0	0	0	0	0	0	0	0	0	0	0	0	0	0
364	32	57	159	22.55				1	1	1	0	270	2450	10	49	0	0	0	0	0	0	0	0	1	0	0	0	0	0	0	0	0	0	0	0	0	0	1	0	1	0	0
365	28	89	163	33.5				0	0	1	1	276	4050	10	51	0	0	0	0	0	1	0	0	0	0	0	0	1	0	0	0	1	0	0	0	0	0	1	0	0	0	0
366	28	58	155	24.14				1	1	1	1	273	3500	10	50	0	0	0	0	0	0	0	0	1	0	0	0	1	0	0	0	0	0	0	1	0	0	1	0	0	0	0
367	36	72	163	27.1				1	1	1	1	277	3200	10	50	1	0	0	0	0	0	0	0	1	1	0	0	1	0	0	0	0	0	0	0	0	0	1	0	0	0	0
369	35	66	152	28.57				1	1	1	0	270	3030	10	50	1	0	0	0	0	0	0	0	1	0	0	0	0	0	0	0	0	0	0	1	0	0	1	0	0	0	0
370	29	80	165	29.38				0	0	0	1	280	3900	10	50	0	0	0	0	0	0	0	0	0	0	0	0	0	0	0	0	0	0	0	1	0	0	0	0	0	0	0
371	29	67	156	27.53				1	0	0	1	287	3560	10	50	0	0	0	0	0	1	1	0	0	0	0	0	0	0	0	0	0	0	0	0	0	0	0	0	0	0	0
372	31	75	167	26.89				1	1	0	0	287	3365	10	50	0	0	0	0	0	0	0	0	0	0	0	0	1	0	0	0	0	0	0	1	0	0	0	0	0	0	0
373	29	65	158	26.04				0	0	1	0	275	2800	10	49	0	0	0	0	0	0	0	0	0	0	0	0	0	0	0	0	0	0	0	0	0	0	1	0	0	0	0
374	30	66	159	26.11				1	1	1	1	257	3050	10	50	0	0	0	0	0	0	0	1	1	0	0	0	0	0	0	0	0	1	0	1	0	0	1	0	0	0	0
375	35	80	155	33.3				1	1	1	0	273	3490	10	50	1	0	0	0	0	0	0	0	1	0	0	0	0	0	0	0	0	0	0	0	0	0	1	0	0	0	0
376	31	73	168	25.86				1	1	1	1	248	2500	10	48	0	0	0	0	0	0	0	1	1	1	0	0	1	0	0	0	0	0	1	1	0	0	1	0	0	0	0
379	30	75	173	25.06				0	0	0	1	273	3910	10	50	0	0	0	0	0	0	0	0	0	1	0	0	0	0	0	0	0	0	0	0	0	0	0	0	0	0	0
380	32	80	163	30.11				1	0	0	1	266	4050	10	50	0	0	0	0	0	0	0	0	0	0	0	0	0	0	0	0	1	0	0	0	0	0	0	0	0	0	0
381	34	63	160	24.61				0	0	0	1	259	2750	10	50	0	0	0	0	1	0	0	0	0	0	0	0	1	0	0	0	0	0	1	1	0	0	0	0	0	0	1
382	32	67	160	26.17				0	0	1	0	272	3950	9.67	50	0	0	0	0	0	0	0	0	0	0	0	0	0	0	0	0	0	0	0	1	0	0	1	0	0	0	0
383	27	64	164	23.8				0	0	1	0	267	3100	10	50	0	0	0	0	0	0	0	0	0	1	0	0	0	0	0	0	0	0	1	0	0	0	1	0	0	0	0
384	28	61	162	23.24				0	0	0	1	266	3350	10	50	0	0	0	0	1	0	0	0	0	0	0	0	0	0	0	0	0	0	0	0	0	0	0	0	0	0	0
385	38	66	168	23.38				1	1	1	1	269	3400	10	50	1	0	0	0	0	0	0	0	1	0	0	0	1	0	0	0	0	0	0	0	0	0	1	0	0	0	0
386	34	59	160	23.05				1	1	0	1	266	2640	10	50	0	0	0	0	0	0	0	0	0	1	0	0	0	0	0	0	0	0	0	0	0	0	0	0	0	0	0
387	29	60	160	23.44				0	0	1	0	205	1140	0	30	0	1	1	0	1	0	0	1	0	0	0	0	1	0	0	0	0	0	0	0	0	0	1	0	1	0	0
388	29	57	148	26.02				1	1	1	0	269	3550	10	50	0	0	0	0	0	0	0	0	1	1	0	0	0	0	0	0	0	0	0	0	0	0	1	0	0	0	0
389	30	75	160	29.3				1	1	1	1	272	3100	10	50	0	0	0	0	0	0	0	0	1	0	0	0	1	0	0	0	0	0	0	0	0	0	1	0	0	0	0
390	31	65	155	27.06		56		1	1	1	0	266	3400	10	50	0	0	0	0	0	0	0	0	1	0	0	0	0	0	0	0	0	0	0	1	0	0	1	0	0	0	0
391	27	75	161	28.93				0	0	1	1	281	3450	10	50	0	0	0	0	0	0	0	0	0	0	0	0	0	0	0	0	0	0	0	1	0	1	1	0	0	0	0
392	30	70	165	25.71				1	1	1	1	270	3030	9	50	0	0	0	0	0	0	1	0	0	0	0	0	0	0	0	0	0	0	0	0	0	0	1	0	0	0	0
393	24	82	163	30.86				0	0	0	1	273	3020	10	50	0	0	0	0	0	0	0	0	0	0	0	0	0	0	0	0	0	0	0	1	0	0	0	0	0	0	0
394	26	71	160	27.73				0	0	1	1	269	3150	10	50	0	0	0	0	0	0	0	0	0	0	0	0	1	0	0	0	0	0	0	0	0	1	1	0	0	0	0
395	29	71	162	27.05				1	1	1	1	273	3550	10	50	0	0	0	0	0	0	0	0	1	0	0	0	0	0	0	0	0	0	0	1	0	0	1	0	0	0	0
396	40	87	174	28.74				0	0	1	0	248	2430	9.67	48	1	0	1	0	0	0	0	1	0	1	0	0	0	0	0	0	0	0	0	0	0	0	0	0	1	0	0
397	27	66	157	26.78				0	0	1	1	268	3100	10	50	0	0	0	0	0	0	0	0	0	0	0	0	0	0	0	0	0	0	0	1	0	0	1	0	0	0	0
398	30	67	158	26.84				1	1	1	1	272	3850	10	51	0	0	0	0	0	0	0	0	1	0	0	0	0	0	0	0	0	0	0	0	0	0	1	0	0	0	0
399	35	63	164	23.42				1	1	0	1	266	3180	10	50	1	0	0	0	0	0	0	0	0	0	0	0	0	0	0	0	0	0	0	1	0	0	0	0	0	0	0
401	35	71	163	26.72				1	0	1	1	266	2800	10	49	1	0	0	0	0	0	0	0	0	1	0	0	0	0	0	0	0	0	0	0	0	1	1	0	0	0	0
402	29	70	161	27.01				1	0	0	0	280	3680	10	50	0	0	0	0	0	1	0	0	0	0	0	0	0	0	0	0	0	0	0	0	0	0	0	0	0	0	0
403	30	75	164	27.89				1	1	1	1	271	4100	10	52	0	0	0	0	0	0	0	0	1	0	0	0	0	0	0	0	1	0	0	1	0	0	1	0	0	0	0
404	29	85	167	30.48				1	1	1	0	274	4000	10	50	0	0	0	0	0	0	0	0	1	1	0	0	0	0	0	0	1	0	0	0	0	0	1	0	0	0	0
405	29	63	152	27.27				1	1	1	0	272	2700	10	49	0	0	0	0	0	0	0	0	1	1	0	0	0	0	0	0	0	0	0	0	0	0	1	0	0	0	0
406	31	63	155	26.22				1	1	1	0	270	3450	10	50	0	0	0	0	0	0	0	0	1	0	0	0	1	0	0	0	0	0	1	0	0	0	1	0	0	0	1
407	31	51	148	23.28				0	0	1	0	282	3300	10	50	0	0	0	0	0	0	0	0	0	0	0	0	0	0	0	0	0	0	0	0	0	0	1	0	0	0	0
408	31	61	148	27.85				0	0	1	0	282	3300	10	50	0	0	0	0	0	0	0	0	0	0	0	0	0	0	0	0	0	0	0	0	0	0	1	0	0	0	0
409	32	63	156	25.89				1	1	1	1	263	3550	10	51	0	0	0	0	0	0	0	0	1	0	0	0	1	0	0	0	0	0	0	0	0	0	1	0	0	0	0
410	35	82	168	29.05				1	1	1	1	270	3750	10	51	1	0	0	0	0	0	0	0	1	1	0	0	0	0	0	0	0	0	0	0	0	0	1	0	0	0	0
411	26	74	160	28.91				1	1	1	0	276	3700	10	50	0	0	0	0	0	0	0	0	1	0	0	0	1	0	0	0	0	0	0	0	0	0	1	0	0	0	0
412	28	60	152	25.97				1	1	1	1	271	2950	10	50	0	0	0	0	0	0	0	0	1	0	0	0	1	0	0	0	0	0	0	0	0	0	1	0	0	0	1
413	25	65	169	22.76				0	0	1	0	275	3150	10	49	0	0	0	0	0	0	0	0	0	0	0	0	0	0	0	0	0	0	0	1	0	0	1	0	0	0	0
414	24	83	163	31.24				0	0	0	1	273	3600	10	50	0	0	0	0	1	0	0	0	0	0	0	0	1	0	0	0	0	0	0	1	0	0	0	0	0	0	0
415	39	68	160	26.56				1	1	1	0	273	2850	10	50	1	0	0	0	0	0	0	0	1	0	0	0	0	0	0	0	0	0	0	0	0	0	1	0	0	0	0
416	25	74	163	27.85				0	0	0	0	259	3130	10	50	0	0	0	0	0	0	0	0	0	0	0	0	1	0	0	0	0	0	0	0	0	0	0	0	0	0	0
417	29	61	160	23.83				0	0	1	1	244	2450	10	45	0	0	0	0	1	0	0	1	0	0	0	0	0	0	0	0	0	0	0	0	0	0	1	0	1	0	1
418	36	61	160	23.83				1	1	1	1	268	3650	10	50	1	0	0	0	0	0	0	0	1	0	0	0	0	0	0	0	0	0	0	1	0	0	1	0	0	0	0
419	29	63	158	25.24				1	0	1	1	264	3100	10	50	0	0	0	0	0	0	0	0	0	0	0	0	1	0	0	0	0	1	0	0	0	0	1	0	0	0	0
420	30	61	153	26.06				0	0	0	0	280	3230	10	50	0	0	0	0	0	0	0	0	0	0	0	0	0	0	0	0	0	0	1	1	0	0	0	0	0	0	0
422	36	70	156	28.76				1	1	1	1	238	3150	9.67	50	1	0	0	0	0	0	0	1	1	0	0	0	0	0	0	0	0	0	1	0	0	0	1	0	0	0	0
423	29	76	160	29.69				0	0	1	1	271	3200	10	50	0	0	0	0	0	0	0	0	0	0	0	0	0	0	0	0	0	0	0	0	0	1	1	0	0	0	0
424	39	68	165	24.98				1	1	0	0	280	3350	10	50	1	0	0	0	0	0	0	0	0	0	0	0	0	0	0	0	0	0	0	0	0	0	0	0	0	0	0
425	29	72	162	27.43				0	0	0	0	280	2990	9	50	0	0	0	1	0	0	0	0	0	0	0	0	1	0	0	0	0	0	0	1	0	0	0	0	0	0	0
426	29	69	165	25.34				0	0	0	0	287	3680	10	50	0	0	0	0	0	0	0	0	0	0	0	0	0	0	0	0	0	0	1	0	0	0	0	0	0	0	0
428	29	58	150	25.78				1	1	1	0	270	2850	10	47	0	0	0	0	0	0	0	0	1	0	0	0	0	0	0	0	0	0	0	0	0	0	1	0	0	0	0
429	31	80	157	32.46				1	1	1	0	269	3850	10	52	0	0	0	0	0	0	0	0	1	0	0	0	1	0	0	0	0	0	0	0	0	0	1	0	0	0	0
430	25	74	160	28.91				0	0	0	1	287	3530	10	50	0	0	0	0	0	0	0	0	0	0	0	0	1	0	0	0	0	0	0	0	0	0	0	0	0	0	0
431	31	92	168	32.6				1	0	0	1	280	3800	10	50	0	0	0	0	0	0	0	0	0	0	0	0	1	0	0	0	0	0	0	0	0	0	0	0	0	0	1
432	37	79	156	32.46				1	1	0	0	280	3000	10	50	1	0	0	0	0	0	0	0	0	0	0	0	0	0	0	0	0	0	0	0	0	0	0	0	0	0	0
433	36	54	160	21.09				1	0	0	1	266	3500	0	50	1	1	0	1	0	1	0	0	0	0	0	0	1	0	0	0	0	0	0	1	0	0	0	0	0	0	0
434	29	65	157	26.37				0	0	0	0	280	3320	10	50	0	0	0	0	0	0	0	0	0	0	0	0	0	0	0	0	0	0	1	0	0	0	0	0	0	0	0
435	28	64	158	25.64				1	0	0	0	273	3290	10	50	0	0	0	0	0	0	0	0	0	0	0	0	1	0	0	0	0	0	0	1	0	0	0	0	0	0	0
436	28	68	163	25.59				0	0	0	1	266	2680	10	50	0	0	0	0	0	0	0	0	0	0	0	0	1	0	0	0	0	0	0	0	0	0	0	0	0	0	0
437	27	63	155	26.22				0	0	0	1	259	2890	10	50	0	0	0	0	0	0	0	0	0	0	0	0	1	0	1	0	0	0	0	0	0	0	0	0	0	0	0
438	33	80	160	31.25				0	0	0	1	244	2750	10	50	0	0	0	0	0	1	0	1	0	0	0	0	0	0	0	0	0	0	1	0	0	0	0	0	0	0	0
439	26	60	155	24.97				0	0	0	0	259	2820	9.5	50	0	0	0	0	0	0	0	0	0	0	0	0	1	0	0	0	0	0	0	0	0	0	0	0	0	0	0
440	29	65	165	23.88				0	0	0	0	259	3150	10	50	0	0	0	0	0	0	0	0	0	0	0	0	1	0	0	0	0	0	0	0	0	0	0	0	0	0	0
441	31	65	158	26.04				0	0	1	1	282	3350	10	50	0	0	0	0	0	0	0	0	0	0	0	0	1	0	0	0	0	0	0	1	0	0	1	0	0	0	0
442	34	70	160	27.34				1	1	0	0	273	4080	10	50	0	0	0	0	0	0	0	0	0	0	0	0	0	0	0	0	1	0	0	1	0	0	0	0	0	0	0
443	25	75	155	31.22				1	1	0	1	273	3750	10	50	0	0	0	0	0	0	0	0	0	0	0	0	0	0	0	0	0	0	0	0	0	0	0	0	0	0	0
446	30	65	150	28.89				0	0	1	1	276	3500	10	50	0	0	0	0	0	0	1	0	0	0	0	0	1	0	0	0	0	0	1	0	0	0	1	0	0	0	0
447	29	59	165	21.67				1	0	0	0	266	3490	10	50	0	0	0	0	0	0	0	0	0	1	0	0	0	0	0	0	0	0	1	0	0	0	0	0	0	0	1
448	33	73	165	26.81				1	1	1	1	273	3600	10	50	0	0	0	0	0	0	0	0	1	0	0	0	0	0	0	0	0	0	0	0	0	0	1	0	0	0	0
449	31	72	160	28.13				0	0	0	0	273	3520	10	50	0	0	0	0	0	0	0	0	0	0	0	0	0	0	0	0	0	0	1	0	0	0	0	0	0	0	0
450	27	80	158	32.05				1	0	0	0	273	3480	10	50	0	0	0	0	0	0	0	0	0	0	0	0	0	0	0	0	0	0	1	0	0	0	0	0	0	0	1
451	34	65	155	27.06				0	0	1	0	266	3400	9.67	50	0	0	0	0	0	0	1	0	0	0	0	0	0	0	0	0	0	0	0	0	0	0	1	0	0	0	0
452	32	68	158	27.24				1	1	1	0	263	3050	10	50	0	0	0	0	0	0	0	0	1	0	0	0	0	0	0	0	0	0	0	1	0	0	1	0	0	0	0
453	31	64	158	25.64				0	0	0	0	266	3330	10	50	0	0	0	0	0	0	0	0	0	0	0	0	0	0	0	0	0	0	0	0	0	0	0	0	0	0	0
454	36	63.5	165	23.32	112	67	82	1	1	0	0	259	3030	10	50	1	0	0	0	0	0	0	0	0	0	0	0	0	0	0	0	0	0	0	0	0	0	0	0	0	0	0
455	22	77	167	27.61				0	0	0	1	266	3300	10	50	0	0	0	1	0	1	0	0	0	0	0	0	1	0	0	0	0	0	0	1	0	0	0	0	0	0	0
456	31	62.8	159	24.84	117	63	81	0	0	0	1	273	3040	10	50	0	0	0	0	0	0	0	0	0	0	0	0	1	0	0	0	0	0	0	1	0	0	0	0	0	0	0
457	36	72	158	28.84				0	0	1	1	273	3150	10	50	1	0	0	0	0	0	0	0	0	0	0	0	1	0	0	0	0	0	0	0	0	0	0	0	0	0	0
458	36	64	158	25.64				1	1	0	1	259	3500	10	50	1	0	0	0	0	0	1	0	0	0	0	0	1	0	0	0	0	0	0	1	0	0	0	0	0	0	0
459	32	72	156	29.59				1	1	0	1	273	3985	10	50	0	0	0	0	0	0	0	0	0	0	0	0	0	0	0	0	0	0	0	1	0	0	0	0	0	0	0
460	26	66	163	24.84				1	0	0	0	245	2790	0	48	0	1	0	0	0	0	0	1	0	0	0	0	0	0	0	0	0	0	0	0	0	0	0	0	0	0	0
461	28	80	160	31.25				0	0	0	0	280	3580	10	50	0	0	0	0	0	0	0	0	0	0	0	0	0	0	0	0	0	0	0	0	0	0	0	0	0	0	0
462	27	66	160	25.78				0	0	0	0	287	3240	10	50	0	0	0	0	0	0	0	0	0	0	0	0	0	0	0	0	0	0	0	1	0	0	0	0	0	0	0
463	27	72	168	25.51				0	0	0	1	266	3360	10	50	0	0	0	0	0	0	0	0	0	0	0	0	0	0	0	0	0	0	1	1	0	0	0	0	0	0	0
464	24	66	170	22.84				0	0	0	1	266	3020	9.67	50	0	0	0	0	0	0	0	0	0	0	0	0	0	0	0	0	0	0	1	1	0	0	0	0	0	0	0
465	27	68	163	25.59				0	0	0	1	278	3380	10	50	0	0	0	0	0	0	0	0	0	0	0	0	0	0	0	0	0	0	0	1	0	0	0	0	0	0	0
466	32	72	165	26.45				1	0	0	0	266	3170	10	50	0	0	0	0	0	0	0	0	0	0	0	0	1	0	0	0	0	0	1	0	0	0	0	0	0	0	0
467	30	62	158	24.84				1	1	0	1	273	3370	10	50	0	0	0	0	0	0	0	0	0	0	0	0	0	0	0	0	0	0	1	0	0	0	0	0	0	0	0
468	26	59	158	23.63				1	1	0	0	266	2790	10	50	0	0	0	0	0	0	0	0	0	0	0	0	0	0	0	0	0	0	0	1	0	0	0	0	0	0	0
469	31	75	159	29.67				1	1	0	0	273	2550	10	50	0	0	0	0	0	0	0	0	0	0	0	0	0	0	0	0	0	0	0	0	0	0	0	0	0	0	0
470	31	75	155	31.22				1	1	0	1	273	3650	10	50	0	0	0	0	0	0	0	0	0	0	0	0	1	0	0	0	0	0	0	1	0	0	0	0	0	0	0
471	36	78	162	29.72				1	1	1	0	257	3150	10	50	1	0	0	0	0	0	0	1	1	0	0	0	0	0	0	0	0	0	0	0	1	0	1	0	0	0	0
472	29	58	165	21.3				0	0	0	1	233	1910	6.67	45	0	0	0	0	0	0	0	1	0	0	0	0	1	0	0	0	0	0	1	1	0	0	0	0	1	0	0
473	41	78	163	29.36				1	1	0	0	266	2970	10	50	1	0	0	1	0	0	0	0	0	1	0	0	0	0	0	0	0	0	1	0	0	0	0	0	0	0	0
474	25	76	164	28.26				0	0	1	1	260	3300	9.67	50	0	0	0	0	0	0	0	0	0	0	0	0	0	0	0	0	0	0	0	1	0	1	1	0	0	1	0
475	35	72	163	27.1				1	1	1	1	271	3200	10	50	1	0	0	0	0	0	0	0	1	0	0	0	0	0	0	0	0	0	0	1	0	0	1	0	0	0	0
476	32	67	170	23.18				1	1	1	0	274	3200	9.67	50	0	0	0	0	0	0	0	0	0	0	0	0	1	0	0	0	0	0	0	0	0	0	1	0	0	0	0
477	30	70	162	26.67				1	1	0	0	280	3980	10	50	0	0	0	0	0	0	0	0	0	0	0	0	1	0	1	0	0	0	0	1	0	0	0	0	0	0	0
478	30	75	156	30.82				0	0	0	1	273	3620	10	50	0	0	0	0	0	0	1	0	0	0	0	0	1	0	0	0	0	0	0	1	0	0	0	0	0	0	0
479	29	66	160	25.78				1	1	1	0	280	3400	10	50	0	0	0	0	0	0	0	0	1	0	0	0	0	0	0	0	0	0	0	0	0	0	1	0	0	0	0
480	34	66	150	29.33				1	1	1	0	274	3200	10	50	0	0	0	0	0	1	0	0	1	0	0	0	0	0	0	0	0	0	0	0	0	0	1	0	0	0	0
481	25	58	155	24.14				0	0	1	1	261	2900	10	50	0	0	1	0	0	0	0	0	0	0	0	0	0	0	0	0	0	0	0	1	0	0	1	0	0	0	0
482	22	100	160	39.06				1	0	0	1	227	1720	0	40	0	1	0	0	0	0	0	1	0	0	0	0	1	0	0	0	0	0	0	1	0	0	0	0	1	0	0
483	28	66	161	25.46				0	0	0	0	273	2790	10	50	0	0	0	0	0	0	0	0	0	0	0	0	0	0	0	0	0	0	0	1	0	0	0	0	0	0	0
484	34	81	167	29.04				0	0	0	0	266	3660	10	50	0	0	0	0	0	0	0	0	0	0	0	0	0	0	0	0	0	0	0	0	0	0	0	0	0	0	0
485	29	58	150	25.78				0	0	0	1	266	2160	10	50	0	0	1	0	0	0	0	0	0	1	0	0	0	0	0	0	0	0	0	0	0	0	0	0	1	0	0
486	28	71	156	29.17				0	0	0	1	273	3200	10	50	0	0	0	0	0	0	0	0	0	1	0	0	0	0	0	0	0	0	0	1	0	0	0	0	0	0	0
487	38	61	160	23.83				1	1	1	0	259	2470	10	48	1	0	1	0	0	0	0	0	1	0	0	0	1	0	0	0	0	0	0	1	0	0	1	0	1	0	0
488	35	81	157	32.86				1	1	1	0	260	3400	10	50	1	0	0	1	0	0	0	0	1	1	0	0	0	0	0	0	0	0	0	0	0	0	1	0	0	0	0
489	35	86	159	34.02				1	1	0	0	287	3970	10	50	1	0	0	0	0	0	0	0	0	0	0	0	1	0	0	0	0	0	0	0	0	0	0	0	0	0	0
490	35	86	162	32.77				1	1	0	0	287	3970	10	50	1	0	0	0	0	0	0	0	0	0	0	0	1	0	0	0	0	0	0	0	0	0	0	0	0	0	0
491	30	74	155	30.8				1	1	1	0	274	3900	10	50	0	0	0	0	0	0	0	0	1	0	0	0	0	0	0	0	0	0	0	0	0	0	1	0	0	0	0
492	26	65	168	23.03				0	0	0	0	266	2910	9.5	50	0	0	0	0	0	0	0	0	0	0	0	0	0	0	0	0	0	0	0	0	0	0	0	0	0	0	0
493	32	80	170	27.68				1	1	1	1	278	4400	10	52	0	0	0	0	0	0	0	0	1	0	0	0	0	0	0	0	1	0	0	0	0	0	1	0	0	0	0
494	26	71	165	26.08				0	0	0	1	273	3150	10	50	0	0	0	0	0	1	0	0	0	1	0	0	1	0	0	0	0	0	0	1	0	0	0	0	0	0	0
495	31	66	158	26.44				1	1	1	0	248	2350	10	45	0	0	0	0	0	0	0	1	1	1	0	0	0	0	0	0	0	0	0	0	0	0	1	0	1	0	0
496	27	59	161	22.76				0	0	0	1	266	2710	10	50	0	0	0	0	0	0	1	0	0	0	0	0	0	0	0	0	0	0	0	0	0	0	0	0	0	0	0
497	30	75	165	27.55				0	0	1	0	274	3000	10	50	0	0	0	0	0	0	1	0	0	0	0	0	1	0	0	0	0	0	1	1	0	0	1	0	0	0	0
498	31	72	158	28.84				1	1	1	0	249	2700	9.33	48	0	0	0	0	0	0	0	1	1	0	0	0	0	0	0	0	0	1	0	0	0	0	1	0	0	0	0
499	25	72	157	29.21				1	1	1	0	270	2950	10	50	0	0	0	0	0	0	0	0	1	0	0	0	1	0	0	0	0	0	0	0	0	0	1	0	0	0	0
500	34	82	158	32.85				1	1	1	1	270	3650	9.33	50	0	0	0	0	0	0	0	0	1	0	0	0	0	0	0	0	0	0	0	0	0	0	1	0	0	0	0
501	36	74	150	32.89				1	1	1	1	272	4100	10	52	1	0	0	0	0	0	0	0	1	1	0	0	0	0	0	0	1	0	0	0	0	0	1	0	0	0	0
502	28	63	164	23.42				0	0	0	1	273	3850	10	50	0	0	0	0	0	0	0	0	0	0	0	0	0	0	0	0	0	0	0	0	0	0	0	0	0	0	0
503	30	73	160	28.52				1	0	1	0	276	3000	10	50	0	0	1	0	0	0	0	0	0	1	0	0	0	0	0	0	0	0	0	0	0	0	1	0	0	0	0
504	34	76	165	27.92				1	1	1	1	259	3250	9	50	0	0	0	0	0	0	0	0	1	0	0	0	0	0	0	0	0	0	0	0	0	0	1	0	0	0	0
505	33	71	160	27.73				1	1	1	0	271	3000	9.67	50	0	0	0	0	0	0	0	0	1	0	0	0	1	0	0	0	0	0	0	0	0	0	1	0	0	0	0
506	38	63	152	27.27				1	1	1	1	268	3450	10	50	1	0	0	0	0	0	0	0	1	0	0	0	0	0	0	0	0	0	0	1	0	0	1	0	0	0	0
507	31	56	162	21.34				1	0	1	1	257	2800	10	49	0	0	0	0	1	0	0	1	0	1	0	0	0	0	0	0	0	0	0	1	0	0	1	0	0	0	0
508	27	60	160	23.44				1	1	1	1	274	3500	10	50	0	0	0	0	0	0	0	0	1	0	0	0	1	0	0	0	0	0	0	0	0	0	1	0	0	0	0
509	32	80	160	31.25				1	1	1	1	268	3200	9	50	0	0	0	0	0	0	0	0	1	0	0	0	0	0	0	0	0	0	0	0	0	0	1	0	0	0	0
510	26	65	162	24.77				0	0	0	0	280	3530	10	50	0	0	0	0	0	0	0	0	0	0	0	0	0	0	0	0	0	0	1	0	0	0	0	0	0	0	1
511	29	75	165	27.55				0	0	1	0	262	2800	10	48	0	0	1	0	0	0	0	0	0	0	0	0	0	0	0	0	0	0	0	0	0	0	1	0	0	0	0
512	24	69	163	25.97				0	0	0	0	266	2970	10	50	0	0	0	0	0	0	0	0	0	0	0	0	0	0	0	0	0	0	0	0	0	0	0	0	0	0	0
513	34	76	165	27.92				0	0	1	1	263	3150	10	50	0	0	0	0	1	0	0	0	0	1	0	0	0	0	0	0	0	0	0	0	0	0	1	0	0	0	0
514	37	58	154	24.46				1	1	0	0	280	3800	10	50	1	0	0	0	0	1	0	0	0	1	0	0	0	0	0	0	0	0	0	0	0	0	0	0	0	0	0
515	24	58	156	23.83				0	0	0	0	273	2980	10	50	0	0	0	0	0	0	0	0	0	0	0	0	0	0	0	0	0	0	0	0	0	0	0	0	0	0	0
516	30	72	160	28.13				1	1	1	0	250	2650	10	48	0	0	0	0	0	0	0	1	1	0	0	0	1	0	0	0	0	0	1	1	0	0	1	0	0	0	0
517	32	60	160	23.44				0	0	1	1	266	3050	10	50	0	0	0	0	0	0	1	0	0	0	0	0	0	0	0	0	0	0	1	0	0	0	1	0	0	0	0
518	30	61	158	24.44				1	1	1	0	268	3200	10	50	0	0	0	0	0	0	0	0	1	0	0	0	1	0	0	0	0	0	0	0	0	0	1	0	0	0	0
520	30	70	162	26.67				1	0	0	0	273	3140	10	50	0	0	0	0	0	0	0	0	0	1	0	0	0	0	0	0	0	0	0	1	0	0	0	0	0	0	0
521	32	75	165	27.55				0	0	1	0	267	3700	10	50	0	0	1	0	0	0	0	0	0	0	0	0	1	0	0	0	0	0	0	0	0	0	1	0	0	0	0
522	21	86	170	29.76				1	0	1	1	271	3700	9	50	0	0	0	0	0	0	0	0	0	0	0	0	0	0	0	0	0	0	1	0	0	0	1	0	0	0	0
523	27	76	156	31.23				0	0	1	1	267	2760	7.67	49	0	0	0	0	0	0	0	0	0	0	0	0	0	0	0	0	0	0	0	0	0	0	1	0	0	0	0
526	29	76	161	29.32				0	0	0	1	273	3900	10	50	0	0	0	0	0	0	0	0	0	0	0	0	0	0	0	0	0	0	0	0	0	0	0	0	0	0	0
527	20	71	155	29.55				1	1	1	0	275	2650	10	47	0	0	0	0	0	0	0	0	1	0	0	0	0	0	0	0	0	0	0	0	0	0	1	0	0	0	0
528	24	80	165	29.38				0	0	0	0	287	3530	10	50	0	0	0	0	0	0	0	0	0	0	0	0	0	0	0	0	0	0	0	0	0	0	0	0	0	0	0
529	28	78	163	29.36				1	0	1	0	273	4500	10	52	0	0	0	0	0	0	0	0	0	0	0	0	1	0	0	0	1	0	0	0	0	0	1	0	0	0	0
531	29	64	147	29.62				0	0	0	1	273	3350	10	50	0	0	0	0	0	0	0	0	0	1	0	0	1	0	0	0	0	0	0	0	0	0	0	0	0	0	0
532	24	57	152	24.67				0	0	1	1	290	3550	10	50	0	0	0	0	0	0	1	0	0	0	0	0	0	0	0	0	0	0	0	0	0	0	1	0	0	0	0
533	30	69	160	26.95				0	0	0	0	280	4210	10	50	0	0	0	0	0	0	0	0	0	0	0	0	0	0	0	0	1	0	0	1	0	0	0	0	0	0	0
534	30	57	157	23.12				1	0	0	0	266	3010	10	50	0	0	0	0	0	0	0	0	0	0	0	0	0	0	0	0	0	0	1	1	0	0	0	0	0	0	0
535	28	76	168	26.93				0	0	0	0	280	3420	10	50	0	0	0	0	0	0	0	0	0	0	0	0	0	0	0	0	0	0	0	0	0	0	0	0	0	0	0
536	32	64	157	25.96				0	0	0	1	259	3240	10	50	0	0	0	0	0	1	0	0	0	0	0	0	0	0	0	0	0	0	1	0	0	0	0	0	0	0	0
537	29	53	162	20.2				0	0	0	1	266	3430	10	50	0	0	0	0	0	0	0	0	0	0	0	0	0	0	0	0	0	0	1	1	0	0	0	0	0	0	0
538	26	65	160	25.39				1	0	0	0	280	3800	10	50	0	0	0	0	0	0	0	0	0	0	0	0	0	0	0	0	0	0	1	0	0	0	0	0	0	0	0
539	24	70	168	24.8				1	1	0	1	280	3660	10	50	0	0	0	0	0	0	0	0	0	0	0	0	1	0	0	0	0	0	0	0	0	0	0	0	0	0	0
540	34	70	165	25.71				1	1	0	0	273	3290	10	50	0	0	0	0	0	0	0	0	0	0	0	0	1	0	0	0	0	0	1	1	0	0	0	0	0	0	0
541	31	67	164	24.91				1	1	1	0	267	3200	10	50	0	0	0	0	0	0	0	0	1	0	0	0	0	0	0	0	0	0	0	1	0	0	1	0	0	0	0
542	42	71	160	27.73				1	1	0	0	266	3400	9.67	50	1	0	0	0	1	0	0	0	0	1	0	0	0	0	1	1	0	0	0	1	0	0	0	0	0	0	0
543	33	71	160	27.73				1	1	1	0	274	3200	10	50	0	0	0	0	0	0	0	0	1	0	0	0	0	0	0	0	0	0	0	0	0	0	1	0	0	0	0
544	26	90	162	34.29				1	1	1	1	261	3280	10	50	0	0	0	0	0	1	0	0	1	1	0	0	1	0	0	0	0	0	0	0	0	0	1	0	0	0	0
545	31	76	168	26.93				0	0	0	1	287	3750	10	50	0	0	0	0	0	0	0	0	0	0	0	0	1	0	0	0	0	0	0	1	0	0	0	0	0	0	0
546	25	74	158	29.64				1	1	1	0	273	3300	10	50	0	0	0	0	0	0	0	0	1	0	0	0	0	0	0	0	0	0	0	0	0	0	1	0	0	0	0
547	32	62	158	24.84				1	1	1	0	273	3150	10	50	0	0	0	0	0	0	0	0	1	0	0	0	0	0	0	0	0	0	0	0	0	0	1	0	0	0	0
548	30	74	158	29.64				1	1	1	0	266	3700	10	50	0	0	0	0	0	0	0	0	0	1	0	0	0	0	0	0	0	0	0	1	0	0	1	0	0	0	0
549	37	68	165	24.98				1	1	1	1	273	3500	10	50	1	0	0	0	0	0	0	0	1	0	0	0	0	0	0	0	0	0	0	1	0	0	1	0	0	0	0
550	34	66	153	28.19				1	1	1	1	273	4100	10	51	0	0	0	0	0	0	0	0	1	1	0	0	1	0	0	0	1	0	0	0	0	0	1	0	0	0	0
551	31	60	160	23.44				1	1	0	1	259	3250	10	50	0	0	0	0	0	0	0	0	0	0	0	0	0	0	0	0	0	0	0	1	0	0	0	0	0	0	0
552	31	54	155	22.48				0	0	1	0	230	1900	9.33	46	0	0	0	0	0	0	0	1	0	0	0	0	1	0	0	0	0	0	0	0	0	0	1	0	1	0	0
553	34	65	154	27.41				1	1	0	1	266	3200	10	50	0	0	0	0	0	0	0	0	0	0	0	0	1	1	1	0	0	0	0	0	0	0	0	0	0	0	0
554	32	81	162	30.86				1	0	1	0	278	3400	10	50	0	0	0	0	0	0	0	0	0	0	0	0	1	0	0	0	0	0	0	0	0	0	1	0	0	0	0
555	28	57	156	23.42				1	0	0	0	266	2680	10	48	0	0	1	0	0	1	0	0	0	0	0	0	0	0	0	0	0	0	0	0	0	0	0	0	0	0	0
556	29	79	167	28.33				0	0	0	1	273	3400	10	50	0	0	0	0	0	0	0	0	0	0	0	0	0	0	0	0	0	0	1	1	0	0	0	0	0	0	0
557	27	70	160	27.34				0	0	0	1	280	3800	10	50	0	0	0	0	0	0	0	0	0	0	0	0	0	0	0	0	0	0	0	0	0	0	0	0	0	0	0
558	36	73	163	27.48				1	1	0	0	273	3630	10	50	1	0	0	0	0	0	0	0	0	0	0	0	0	0	0	0	0	0	1	0	0	0	0	0	0	0	0
559	29	83	173	27.73				0	0	0	0	273	3330	10	50	0	0	0	0	0	0	0	0	0	0	0	0	0	0	0	0	0	0	1	0	0	0	0	0	0	0	0
560	36	71	163	26.72				1	1	0	1	273	4290	10	53	1	0	0	0	0	0	0	0	0	0	0	0	1	0	0	0	1	0	0	0	1	0	0	0	0	0	0
561	30	64	161	24.69				0	0	0	1	266	3000	10	50	0	0	0	0	0	0	0	0	0	0	0	0	0	0	0	0	0	0	1	1	0	0	0	0	0	0	0
562	29	67	167	24.02				1	0	0	1	273	3200	10	50	0	0	0	0	0	0	0	0	0	1	0	0	0	0	0	0	0	0	0	1	0	0	0	0	0	0	0
563	25	81	165	29.75				0	0	0	0	266	3290	10	50	0	0	0	0	0	0	0	0	0	0	0	0	1	0	0	0	0	0	0	1	0	0	0	0	0	0	0
564	27	64	160	25				0	0	0	0	280	3630	10	50	0	0	0	0	0	0	0	0	0	0	0	0	1	0	0	0	0	0	1	0	0	0	0	0	0	0	0
565	27	69	162	26.29				1	1	0	1	259	2950	10	50	0	0	0	0	0	0	0	0	0	0	0	0	0	0	0	0	0	0	1	0	0	0	0	0	0	0	0
566	36	83	168	29.41				1	1	0	1	273	3740	10	50	1	0	0	1	0	0	0	0	0	1	0	0	0	0	0	0	0	0	0	1	0	0	0	0	0	0	0
567	22	70	163	26.35				0	0	0	0	273	3470	10	50	0	0	0	0	0	0	0	0	0	0	0	0	0	0	0	0	0	0	0	0	0	0	0	0	0	0	0
568	24	71	161	27.39				0	0	1	1	279	2850	10	48	0	0	1	0	0	0	1	0	0	0	0	0	1	0	0	0	0	0	0	0	0	0	1	0	0	0	0
569	27	75	158	30.04				0	0	0	0	280	3520	10	50	0	0	0	0	0	0	0	0	0	0	0	0	0	0	0	0	0	0	0	0	0	0	0	0	0	0	0
570	28	58	158	23.23				1	0	1	1	254	3550	10	50	0	0	0	0	0	0	1	1	0	0	0	0	0	0	0	0	0	0	0	0	0	0	1	0	0	0	0
571	22	54	160	21.09				0	0	0	1	259	2990	10	50	0	0	0	0	0	0	0	0	0	0	0	0	0	0	0	0	0	0	1	1	0	0	0	0	0	0	0
572	30	60	152	25.97				1	1	1	1	270	3350	10	50	0	0	0	0	0	0	0	0	1	0	0	0	0	0	0	0	0	0	0	0	0	0	1	0	0	0	0
573	36	56	160	21.88				0	0	0	1	252	2760	10	50	1	0	0	0	0	0	0	1	0	1	0	0	1	0	0	0	0	0	0	0	0	0	0	0	0	0	0
574	27	71	161	27.39				0	0	1	0	249	2950	10	48	0	0	0	0	1	0	0	1	0	0	0	0	0	0	0	0	0	0	0	0	0	0	1	0	0	0	1
575	29	56	150	24.89				0	0	1	0	273	2800	10	48	0	0	0	0	0	0	0	0	0	0	0	0	1	0	0	0	0	0	0	0	0	0	1	0	0	0	0
576	28	80	155	33.3				1	1	1	1	258	3200	10	50	0	0	0	0	0	0	0	1	1	1	0	0	1	0	0	0	0	0	0	0	0	0	1	0	0	0	0
577	28	80	172	27.04				1	1	1	0	256	2920	10	48	0	0	0	0	0	0	0	1	1	0	0	0	0	0	0	0	0	1	0	0	0	0	1	0	0	0	0
578	32	67	161	25.85				0	0	1	1	271	3250	10	50	0	0	0	0	0	0	0	0	0	0	0	0	0	0	0	0	0	0	0	1	0	0	1	0	0	0	0
579	36	78	168	27.64				0	0	0	1	273	3460	10	50	1	0	0	0	0	0	0	0	0	0	0	0	0	0	0	0	0	0	0	1	0	0	0	0	0	0	0
580	31	89	168	31.53				0	0	0	1	280	3490	10	50	0	0	0	0	0	0	0	0	0	0	0	0	0	0	0	0	0	0	1	1	0	0	0	0	0	0	0
581	33	72	158	28.84				0	0	0	0	273	2880	10	50	0	0	0	0	0	0	0	0	0	0	0	0	0	0	0	0	0	0	0	0	0	0	0	0	0	0	0
582	35	89	162	33.91				1	0	0	0	266	3070	10	50	1	0	0	0	0	0	1	0	0	1	0	0	0	0	0	0	0	0	0	0	0	0	0	0	0	0	0
583	36	58	153	24.78				1	1	1	0	261	2800	10	50	1	0	0	0	1	0	0	0	1	0	0	0	1	0	0	0	0	0	0	1	0	0	1	0	0	0	0
584	26	66	159	26.11				0	0	1	0	279	3500	10	50	0	0	0	0	0	0	0	0	0	0	0	0	1	0	0	0	0	0	0	1	0	0	1	0	0	0	0
585	35	62	155	25.81				1	1	1	0	274	3600	10	50	1	0	0	0	0	0	0	0	1	0	0	0	0	0	0	0	0	0	0	0	0	0	1	0	0	0	0
586	28	55	157	22.31				0	0	0	0	266	2790	10	50	0	0	0	0	0	0	0	0	0	0	0	0	1	1	0	0	0	0	0	0	0	0	0	0	0	0	0
587	28	70	163	26.35				1	1	0	0	280	3890	10	50	0	0	0	0	0	0	0	0	0	0	0	0	0	0	0	0	0	0	0	0	0	0	0	0	0	0	0
588	24	75	165	27.55				0	0	0	0	280	3490	10	50	0	0	0	0	0	0	0	0	0	0	0	0	1	0	0	0	0	0	0	0	0	0	0	0	0	0	0
589	36	75	165	27.55				1	1	1	1	274	4250	10	51	1	0	0	0	0	0	0	0	0	0	0	0	1	0	0	0	1	0	0	1	0	0	1	0	0	0	0
590	29	61	148	27.85				1	0	1	0	273	3350	10	50	0	0	0	0	0	0	0	0	0	0	0	0	0	0	0	0	0	0	0	0	0	0	1	0	0	0	0
591	37	65	164	24.17				1	1	1	0	266	3200	10	50	1	0	0	0	0	0	0	0	1	0	0	0	0	0	0	0	0	0	1	0	0	0	1	0	0	0	0
592	30	84	170	29.07				0	0	1	0	284	3850	10	51	0	0	0	0	0	0	1	0	0	0	0	0	0	0	0	0	0	0	0	1	0	0	1	0	0	0	0
593	28	68	168	24.09				0	0	0	0	259	3150	10	50	0	0	0	0	0	0	0	0	0	0	0	0	0	0	0	0	0	0	0	0	0	0	0	0	0	0	0
594	25	72	170	24.91				0	0	0	0	280	3140	10	50	0	0	0	0	0	0	0	0	0	0	0	0	0	0	0	0	0	0	0	0	0	0	0	0	0	0	0
595	29	85	165	31.22				1	0	1	0	272	3400	10	50	0	0	0	0	0	0	0	0	0	0	0	0	1	0	0	0	0	0	1	1	0	0	1	0	0	0	0
596	29	76	169	26.61				1	0	1	1	264	3400	10	50	0	0	0	0	0	0	0	0	0	0	0	0	0	0	0	0	0	0	0	0	0	1	1	0	0	0	0
597	35	75	163	28.23				0	0	0	0	280	3670	10	50	1	0	0	0	0	0	0	0	0	0	0	0	0	0	0	0	0	0	0	0	0	0	0	0	0	0	0
600	39	63	158	25.24				1	1	1	1	258	2930	10	50	1	0	0	0	0	0	0	1	1	0	0	0	1	0	0	0	0	1	0	0	0	0	1	0	0	0	0
601	27	66	166	23.95				0	0	1	0	278	2850	9.67	49	0	0	0	0	0	0	1	0	0	0	0	0	1	0	0	0	0	0	0	0	0	1	1	0	0	0	0
602	29	74	162	28.2				0	0	1	1	256	3050	10	50	0	0	0	0	0	0	0	1	0	0	0	0	1	0	0	0	0	1	1	1	0	0	1	0	0	0	0
603	31	91	165	33.43				0	0	1	1	250	2550	10	49	0	0	1	0	0	0	0	1	0	0	0	0	0	0	0	0	0	0	0	1	0	0	1	0	0	0	1
604	36	66	158	26.44				1	1	1	1	269	3050	10	50	1	0	0	0	0	0	0	0	1	0	0	0	0	0	0	0	0	0	0	0	0	0	1	0	0	0	0
605	39	77	158	30.84				1	1	1	0	275	3450	10	50	1	0	0	0	0	0	0	0	1	1	0	0	0	0	0	0	0	0	0	0	0	0	1	0	0	0	0
606	22	61	165	22.41				0	0	1	0	276	3350	10	50	0	0	0	0	0	0	0	0	0	0	0	0	0	0	0	0	0	0	0	0	0	0	1	0	0	0	0
607	31	68	157	27.59				0	0	1	0	271	3750	10	50	0	0	0	0	1	0	0	0	0	0	0	0	0	0	0	0	0	0	1	0	0	0	1	0	0	0	0
608	31	79	159	31.25				1	1	0	0	266	2950	10	50	0	0	0	0	1	0	0	0	0	0	0	0	1	0	0	0	0	0	1	0	0	0	0	0	0	0	1
609	31	67	160	26.17				1	1	1	0	273	2650	10	48	0	0	0	0	0	0	0	0	1	0	0	0	0	0	0	0	0	0	0	0	0	0	1	0	0	0	0
610	27	65	155	27.06				0	0	1	0	285	3700	10	50	0	0	0	0	0	0	0	0	0	0	0	0	0	0	0	0	0	0	0	0	0	0	1	0	0	0	0
611	33	66	165	24.24				1	1	1	1	270	2700	10	49	0	0	0	0	0	0	0	0	1	0	0	0	0	0	0	0	0	0	0	1	0	0	1	0	0	0	0
614	27	65	156	26.71				0	0	1	1	279	2800	9.33	49	0	0	1	0	0	0	0	0	0	0	0	0	0	0	0	0	0	0	0	0	0	0	1	0	0	0	0
615	28	69	166	25.04				1	1	1	1	271	3520	9	50	0	0	0	0	0	0	0	0	1	0	0	0	1	0	0	0	0	0	0	0	0	0	1	0	0	0	0
616	24	58	158	23.23				1	0	0	0	233	1700	0	35	0	1	0	0	0	0	0	1	0	0	0	0	0	0	0	0	0	0	0	0	0	0	0	0	1	0	0
617	33	71	165	26.08				1	0	0	0	287	3360	10	50	0	0	0	0	0	0	0	0	0	0	0	0	1	0	0	0	0	0	0	0	0	0	0	0	0	0	0
620	26	68	155	28.3				1	1	1	0	273	3450	10	50	0	0	0	0	0	0	0	0	1	0	0	0	1	0	0	0	0	0	0	0	0	0	1	0	0	0	0
621	31	64	155	26.64				1	1	1	1	268	2950	9	50	0	0	0	0	0	0	0	0	1	1	0	0	0	0	0	0	0	0	0	0	0	0	1	0	0	0	0
622	35	72	168	25.51				0	0	1	1	271	3000	10	50	1	0	0	0	0	1	0	0	0	1	0	0	0	0	0	0	0	0	0	0	0	0	1	0	0	0	0
623	29	75	162	28.58				0	0	0	0	259	3540	10	50	0	0	0	0	0	0	0	0	0	1	0	0	0	0	0	0	0	0	1	1	0	0	0	0	0	0	0
624	34	65	158	26.04				1	1	1	1	272	3400	10	50	0	0	0	0	0	0	0	0	1	1	0	0	0	0	0	0	0	0	0	0	0	0	1	0	0	0	0
625	36	68	163	25.59				1	1	1	0	273	3450	10	50	1	0	0	0	0	0	0	0	1	0	0	0	0	0	0	0	0	0	0	0	0	0	1	0	0	0	0
626	33	69	160	26.95				1	0	1	1	275	3550	10	50	0	0	0	0	0	0	0	0	0	1	0	0	0	0	0	0	0	0	0	0	0	0	1	0	0	0	0
627	26	65	160	25.39				0	0	0	0	273	4110	10	50	0	0	0	0	0	0	0	0	0	0	0	0	0	0	0	0	1	0	0	0	0	0	0	0	0	0	0
628	30	63	155	26.22				1	1	0	1	247	2480	10	50	0	0	0	0	0	0	0	1	0	0	0	0	0	0	0	0	0	0	0	0	0	0	0	0	1	0	0
629	23	78	167	27.97				1	0	0	1	266	2950	10	50	0	0	0	0	0	0	0	0	0	0	0	0	0	0	0	0	0	0	1	1	0	0	0	0	0	0	0
630	25	48	165	17.63				0	0	0	0	280	3260	10	50	0	0	0	0	0	0	0	0	0	0	0	0	0	0	0	0	0	0	0	0	0	0	0	0	0	0	0
631	29	55	155	22.89				1	0	0	1	266	3320	10	50	0	0	0	0	0	0	0	0	0	0	0	0	0	0	0	0	0	0	0	1	0	0	0	0	0	0	0
632	28	83	160	32.42				0	0	0	1	259	2230	10	48	0	0	0	1	0	0	0	0	0	0	0	0	0	0	0	0	0	0	0	0	0	0	0	1	1	0	0
633	29	74	160	28.91				0	0	1	1	280	3250	10	50	0	0	0	0	0	0	1	0	0	0	0	0	1	0	0	0	0	0	0	0	0	1	1	0	0	0	0
634	35	75	162	28.58				1	0	0	0	280	3660	10	50	1	0	0	0	0	0	0	0	0	0	0	0	0	0	1	0	0	0	0	0	0	0	0	0	0	0	0
635	32	67	161	25.85				1	1	1	1	264	3000	10	50	0	0	0	0	0	0	0	0	1	0	0	0	1	0	0	0	0	0	0	0	0	0	1	0	0	0	0
636	29	75	165	27.55				0	0	0	0	280	2880	10	50	0	0	0	0	0	0	0	0	0	0	0	0	1	0	0	0	0	0	0	1	0	0	0	0	0	0	0
637	30	56	162	21.34				0	0	0	0	287	2820	10	50	0	0	0	0	0	0	0	0	0	0	0	0	1	0	0	0	0	0	0	0	0	0	0	0	0	0	0
640	38	63	159	24.92				1	1	0	0	197	1820	0	35	1	1	0	0	0	0	0	1	1	0	0	0	1	0	0	0	0	0	0	0	0	0	0	0	1	0	0
641	40	61	150	27.11				1	1	1	0	271	3500	10	50	1	0	0	0	0	0	0	0	1	1	0	0	0	0	0	0	0	0	0	0	0	0	1	0	0	0	0
642	36	69	165	25.34				1	1	1	1	281	3050	10	50	1	0	0	0	0	0	0	0	1	0	0	0	0	0	0	0	0	0	0	0	0	0	1	0	0	0	0
643	35	58	162	22.1				1	1	1	1	268	2550	10	49	1	0	0	0	0	0	0	0	1	0	0	0	1	0	0	0	0	0	0	0	0	0	1	0	0	0	0
644	31	56	160	21.88				1	1	1	0	202	1340	9	40	0	0	0	0	0	0	1	1	0	0	0	0	1	0	0	0	0	0	1	0	0	0	1	0	1	1	0
645	29	71	160	27.73				0	0	1	1	263	3750	10	51	0	0	0	0	0	0	1	0	0	0	0	0	0	0	0	0	0	0	1	0	0	0	1	0	0	0	0
646	29	78	169	27.31				0	0	1	1	276	3100	10	50	0	0	0	0	0	0	1	0	0	1	0	0	0	0	0	0	0	0	1	0	0	0	1	0	0	0	0
647	37	78	148	35.61				1	1	1	1	260	3650	10	50	1	0	0	0	0	0	0	0	1	0	0	0	0	0	0	0	0	0	0	0	0	0	1	0	0	0	0
648	32	71	165	26.08				1	1	1	0	273	3550	10	50	0	0	0	0	0	0	0	0	1	0	0	0	0	0	0	0	0	0	0	0	0	0	1	0	0	0	0
649	36	79	170	27.34				1	1	0	0	266	3550	10	50	1	0	0	0	0	0	0	0	0	0	0	0	0	0	0	0	0	0	1	0	0	0	0	0	0	0	0
650	28	75	161	28.93				1	0	1	1	282	3800	10	50	0	0	0	0	0	0	1	0	0	0	0	0	0	0	0	0	0	0	1	1	0	0	1	0	0	0	0
651	29	86	160	33.59				1	0	0	1	280	4170	10	52	0	0	0	0	0	0	0	0	0	0	0	0	1	0	0	0	1	0	1	1	0	1	0	0	0	0	0
652	31	75	160	29.3				1	0	0	0	280	3400	10	50	0	0	0	0	0	0	0	0	0	0	0	0	1	0	0	0	0	0	1	0	0	0	0	0	0	0	0
653	24	56	156	23.01				1	0	0	0	259	2510	10	50	0	0	0	0	0	0	0	0	0	0	0	0	0	0	0	0	0	0	1	0	0	0	0	0	0	0	0
654	29	61	160	23.83				0	0	1	0	268	2750	10	48	0	0	0	0	0	0	0	0	0	0	0	0	0	0	0	0	0	0	0	0	0	0	1	0	0	0	0
657	24	65	155	27.06				0	0	0	1	280	3000	10	50	0	0	0	0	0	0	0	0	0	0	0	0	1	0	0	0	0	0	0	0	0	0	0	0	0	0	0
660	29	74	166	26.85				0	0	0	0	273	3630	10	50	0	0	0	0	0	0	0	0	0	0	0	0	0	0	0	0	0	0	0	0	0	0	0	0	0	0	0
661	34	63	155	26.22				0	0	1	0	280	3440	10	50	0	0	1	0	0	0	0	0	0	0	0	0	0	0	0	0	0	0	0	0	0	0	1	0	0	0	0
662	25	80	168	28.34				1	1	1	0	260	3300	9	50	0	0	0	0	0	0	0	0	1	0	0	0	1	0	0	0	0	0	0	0	0	0	1	0	0	0	0
663	31	72	159	28.48				0	0	0	1	280	3640	10	50	0	0	0	0	0	0	0	0	0	0	0	0	0	0	0	0	0	0	0	1	0	0	0	0	0	0	0
664	30	84	163	31.62				1	1	1	1	240	3250	9.67	50	0	0	0	0	0	0	0	1	1	0	0	0	1	0	0	0	0	0	1	0	0	0	1	0	0	0	1
665	21	69	158	27.64				0	0	0	1	266	3330	10	50	0	0	0	0	0	0	0	0	0	0	0	0	0	0	0	0	0	0	1	1	0	0	0	0	0	0	0
666	32	69	150	30.67				1	1	1	0	247	2750	9.67	46	0	0	0	0	0	0	0	1	1	1	0	0	1	0	0	0	0	0	1	0	0	0	1	0	0	0	0
667	27	66	158	26.44				0	0	0	0	280	4080	10	50	0	0	0	0	0	0	0	0	0	0	0	0	0	0	0	0	1	0	1	1	0	0	0	0	0	0	0
668	28	65	158	26.04				1	0	0	0	266	3410	10	50	0	0	0	0	0	0	0	0	0	0	0	0	0	0	0	0	0	0	1	0	0	0	0	0	0	0	0
669	29	63	157	25.56				1	1	0	1	266	3920	10	50	0	0	0	0	0	0	0	0	0	1	0	0	0	0	0	0	0	0	1	1	0	0	0	0	0	0	0
670	30	64	160	25				0	0	0	1	273	2740	10	50	0	0	0	0	0	0	0	0	0	0	0	0	0	0	0	0	0	0	0	0	0	0	0	0	0	0	0
671	25	59	154	24.88				1	0	1	0	279	3300	10	50	0	0	0	0	0	0	0	0	0	0	0	0	1	0	0	0	0	0	0	0	0	0	1	0	0	0	0
672	27	53	158	21.23				0	0	0	1	266	3000	10	50	0	0	0	0	0	0	0	0	0	0	0	0	1	0	0	0	0	0	1	0	0	0	0	0	0	0	0
673	28	83	168	29.41				1	1	0	0	287	3940	10	50	0	0	0	0	0	0	0	0	0	0	0	0	0	0	0	0	0	0	0	0	0	0	0	0	0	0	0
674	28	67	157	27.18				0	0	0	1	287	3490	5.67	50	0	0	0	0	0	0	0	0	0	0	0	0	0	0	0	0	0	0	1	1	0	0	0	0	0	0	0
675	34	73	157	29.62				1	0	1	0	261	2950	10	50	0	0	0	1	0	0	0	0	0	0	0	0	0	0	0	0	0	0	0	1	0	0	1	0	0	0	1
676	30	69	159	27.29				1	1	1	0	238	2040	10	45	0	0	0	0	0	0	0	1	1	0	0	0	0	0	0	0	0	0	1	0	0	0	1	0	1	0	0
677	30	54	164	20.08				0	0	0	1	280	3100	10	50	0	0	0	0	0	0	0	0	0	0	0	0	1	0	0	0	0	0	0	1	0	0	0	0	0	0	0
678	24	80	159	31.64				0	0	0	0	266	2820	10	50	0	0	0	0	0	0	0	0	0	0	0	0	0	0	0	0	0	0	1	1	0	0	0	0	0	0	1
679	33	71	161	27.39				1	1	0	1	280	3670	10	50	0	0	0	0	0	0	0	0	0	1	0	0	0	0	0	0	0	0	0	0	0	0	0	0	0	0	0
680	21	73	164	27.14				0	0	0	1	230	2110	0	40	0	1	0	0	0	0	0	1	0	0	0	0	1	0	0	0	0	0	0	0	1	0	0	0	1	0	0
681	30	58	155	24.14				0	0	1	1	223	1800	6.33	44	0	0	0	0	0	0	1	1	0	0	0	0	0	0	0	0	0	0	0	0	0	0	1	0	1	0	0
685	29	75	165	27.55				1	0	0	0	280	3460	10	50	0	0	0	0	0	0	0	0	0	0	0	0	0	0	0	0	0	0	0	0	0	0	0	0	0	0	0
686	31	92	165	33.79				1	1	0	0	280	3650	10	50	0	0	0	0	0	0	0	0	0	1	0	0	0	0	0	0	0	0	0	0	0	0	0	0	0	0	0
687	33	76	159	30.06				1	1	1	1	262	2450	10	48	0	0	0	0	0	0	0	0	1	0	0	0	0	0	0	0	0	0	0	1	0	0	1	0	1	0	0
688	31	72	156	29.59				1	1	1	1	257	3450	9.33	50	0	0	0	0	0	0	0	1	1	0	0	0	0	0	0	0	0	0	0	0	0	0	1	0	0	0	0
689	35	58	162	22.1				0	0	1	1	238	1650	10	45	1	0	1	0	1	0	1	1	0	0	0	0	1	0	0	0	0	0	0	0	0	0	1	0	1	0	0
690	37	65	154	27.41				1	1	1	0	259	2650	10	48	1	0	0	0	0	0	0	0	1	0	0	0	0	0	0	0	0	0	0	0	0	0	1	0	0	0	0
691	35	61	156	25.07				1	1	1	1	237	2250	9.67	46	1	0	0	0	0	0	0	1	1	1	0	0	0	0	0	0	0	1	0	0	0	0	1	0	1	0	0
692	34	71	156	29.17				1	1	1	1	275	3750	10	51	0	0	0	0	0	0	0	0	1	1	0	0	0	0	0	0	0	0	0	0	0	0	1	0	0	0	0
693	31	92	167	32.99				1	0	0	0	280	3330	10	50	0	0	0	0	0	0	0	0	0	1	0	0	0	0	0	0	0	0	0	1	0	0	0	0	0	0	0
694	30	88	168	31.18				1	1	1	1	271	3290	10	50	0	0	0	0	0	0	0	0	1	1	0	0	0	0	0	0	0	0	0	0	0	0	1	0	0	0	0
695	27	75	161	28.93				1	0	1	1	287	4250	10	50	0	0	0	0	0	0	1	0	0	0	0	0	0	0	0	0	1	0	0	0	0	0	1	0	0	0	0
698	33	58	158	23.23				1	1	1	0	239	2500	9	48	0	0	0	0	1	0	0	1	1	1	0	0	1	0	0	0	0	0	0	0	0	0	1	0	0	0	0
699	23	62	158	24.84				1	0	1	0	275	2600	10	49	0	0	0	0	0	0	0	0	0	0	0	0	0	0	0	0	0	0	0	0	0	0	1	0	0	0	0
700	31	75	155	31.22				1	1	1	0	274	3150	10	50	0	0	0	0	0	0	0	0	1	0	0	0	0	0	0	0	0	0	0	1	0	0	1	0	0	0	0
702	31	63	159	24.92				1	1	1	1	274	3300	10	50	0	0	0	0	0	0	0	0	1	0	0	0	0	0	0	0	0	0	0	1	0	0	1	0	0	0	1
703	31	69	163	25.97				1	1	1	1	274	3300	10	50	0	0	0	0	0	0	0	0	1	0	0	0	0	0	0	0	0	0	0	1	0	0	1	0	0	0	0
704	34	75	155	31.22				1	1	1	1	269	3600	10	50	0	0	0	0	0	0	0	0	1	0	0	0	0	0	0	0	0	0	0	1	0	0	1	0	0	0	0
705	42	71	158	28.44				1	1	1	0	268	2900	9.67	50	1	0	0	0	0	0	0	0	1	0	0	0	1	0	0	0	0	0	0	1	0	0	1	0	0	0	0
706	42	78	156	32.05				1	1	1	1	274	4400	10	52	1	0	0	0	0	0	0	0	1	1	0	0	0	0	0	0	1	0	0	0	0	0	1	0	0	0	0
707	27	62	158	24.84				0	0	0	0	273	3020	10	50	0	0	0	0	0	0	0	0	0	0	0	0	1	0	0	0	0	0	0	1	0	0	0	0	0	0	0
708	26	62	160	24.22				1	0	0	1	280	3870	10	50	0	0	0	0	0	0	0	0	0	0	0	0	1	0	0	0	0	0	1	0	0	0	0	0	0	0	0
709	31	58	160	22.66	118	70	88	0	0	0	1	280	3110	10	50	0	0	0	0	0	0	0	0	0	0	0	0	0	0	0	0	0	0	0	0	0	0	0	0	0	0	0
710	30	68	165	24.98				1	1	1	0	271	3000	10	50	0	0	0	0	0	0	0	0	0	0	0	0	0	0	0	0	0	0	0	1	0	0	1	0	0	0	0
711	34	72	165	26.45				0	0	1	1	271	3050	10	50	0	0	0	0	0	0	0	0	1	0	0	0	1	0	0	0	0	0	0	1	0	0	1	0	0	0	0
712	28	70	171	23.94				0	0	0	1	266	3450	10	50	0	0	0	0	0	1	0	0	0	0	0	0	1	0	0	0	0	0	0	0	0	0	0	0	0	0	0
713	29	62	155	25.81				1	1	1	0	276	3350	10	50	0	0	0	0	0	0	0	0	1	0	0	0	0	0	0	0	0	0	0	0	0	0	1	0	0	0	0
714	29	55	148	25.11				0	0	1	0	277	3200	10	50	0	0	0	0	0	0	0	0	0	0	0	0	0	0	0	0	0	0	1	1	0	0	1	0	0	0	0
715	28	88	165	32.32				0	0	1	1	264	3400	10	50	0	0	0	1	0	0	0	0	1	0	0	0	1	0	0	0	0	0	0	1	0	0	1	0	0	0	0
718	31	51	152	22.07				0	0	1	0	276	3050	10	50	0	0	0	0	0	0	0	0	0	0	0	0	0	0	0	0	0	0	0	0	0	1	1	0	0	0	0
719	39	76	168	26.93				1	1	1	1	269	3550	10	51	1	0	0	0	0	1	0	0	1	0	0	0	0	0	0	0	0	0	0	1	0	0	1	0	0	0	0
720	31	76	158	30.44				0	0	1	0	284	4300	10	51	0	0	0	0	0	0	0	0	0	0	0	0	1	0	0	0	1	0	0	0	0	0	1	0	0	0	0
721	31	74	160	28.91				1	1	1	1	273	3450	10	50	0	0	0	0	0	0	0	0	1	0	0	0	0	0	0	0	0	0	0	0	0	0	1	0	0	0	0
722	30	62	155	25.81				1	0	0	1	266	3140	10	50	0	0	0	0	0	0	0	0	0	0	0	0	0	0	0	0	0	0	1	1	0	0	0	0	0	0	0
723	37	86	167	30.84				1	1	1	1	265	3750	10	50	1	0	0	0	0	0	0	0	1	0	0	0	0	0	0	0	0	0	0	0	0	0	1	0	0	0	0
724	27	68	164	25.28				0	0	0	1	280	4280	10	50	0	0	0	0	0	0	0	0	0	0	0	0	1	0	0	0	1	0	0	0	0	0	0	0	0	0	0
725	33	82	155	34.13				1	1	0	1	280	3660	10	50	0	0	0	0	0	1	0	0	0	0	0	0	0	0	0	0	0	0	0	1	0	0	0	0	0	0	0
726	34	67	156	27.53				1	1	1	1	273	3470	10	50	0	0	0	0	0	0	0	0	1	0	0	0	0	0	0	0	0	0	0	0	0	0	1	0	0	0	0
727	33	64	162	24.39				1	1	1	1	270	3250	10	50	0	0	0	0	0	0	0	0	1	0	0	0	1	0	0	0	0	0	0	1	0	0	1	0	0	0	0
728	32	67	150	29.78				1	1	1	0	269	3450	10	50	0	0	0	0	0	0	0	0	1	1	0	0	0	0	0	0	0	0	0	0	0	0	1	0	0	0	0
731	35	71	158	28.44				1	1	1	1	271	4200	10	52	1	0	0	0	0	0	0	0	1	0	0	0	0	0	0	0	1	0	0	1	0	0	1	0	0	0	0
732	28	63	158	25.24				0	0	0	0	280	3280	10	50	0	0	0	0	0	1	0	0	0	0	0	0	0	0	0	0	0	0	0	1	0	1	0	0	0	0	0
733	38	73	156	30				1	1	1	0	279	3800	10	50	1	0	0	0	0	0	0	0	1	0	0	0	1	0	0	0	0	0	0	0	0	0	1	0	0	0	0
734	33	79	161	30.48				1	1	1	0	274	3750	10	50	0	0	0	0	0	0	0	0	1	0	0	0	0	0	0	0	0	0	0	0	0	0	1	0	0	0	0
739	32	74	161	28.55				1	1	1	1	268	3700	10	50	0	0	0	0	0	0	0	0	1	0	0	0	0	0	0	0	0	0	0	1	0	0	1	0	0	0	0
742	22	81	165	29.75				1	0	1	0	275	3850	10	51	0	0	0	0	0	0	1	0	0	0	0	0	0	0	0	0	0	0	1	0	0	0	1	0	0	0	0
743	32	73	155	30.39				0	0	0	0	280	3480	10	50	0	0	0	0	0	0	0	0	0	0	0	0	1	0	1	0	0	0	0	1	0	0	0	0	0	0	0
744	33	66	170	22.84				1	1	0	1	273	3420	10	50	0	0	0	0	0	0	0	0	0	0	0	0	1	0	0	0	0	0	0	1	0	0	0	0	0	0	0
745	30	62	155	25.81				1	0	0	1	266	3100	10	50	0	0	0	0	0	0	0	0	0	0	0	0	1	0	0	0	0	0	1	1	0	0	0	0	0	0	0
746	26	71	170	24.57				0	0	0	0	273	3340	10	50	0	0	0	0	0	0	0	0	0	1	0	0	1	0	0	0	0	0	1	1	0	0	0	0	0	0	0
747	27	57	155	23.73				0	0	0	1	266	3280	10	50	0	0	0	0	0	0	0	0	0	0	0	0	0	0	0	0	0	0	1	1	0	0	0	0	0	0	0
748	23	75	160	29.3				1	0	0	0	280	3510	10	50	0	0	0	0	0	0	0	0	0	0	0	0	0	0	0	0	0	0	0	0	0	0	0	0	0	0	0
749	24	64	160	25				1	0	0	0	273	3480	10	50	0	0	0	0	0	0	0	0	0	0	0	0	0	0	0	0	0	0	1	0	0	0	0	0	0	0	0
750	28	77	168	27.28				1	1	0	0	273	3500	10	50	0	0	0	0	0	0	0	0	0	0	0	0	0	0	0	0	0	0	0	0	0	0	0	0	0	0	0
751	32	62	156	25.48				1	0	1	1	271	2850	10	49	0	0	0	0	0	0	0	0	0	0	0	0	1	0	0	0	0	0	0	0	0	0	1	0	0	0	0
752	27	74	159	29.27				0	0	0	0	273	2920	10	50	0	0	0	0	0	0	0	0	0	0	0	0	0	0	0	0	0	0	1	1	0	0	0	0	0	0	0
753	27	78	163	29.36				0	0	0	1	280	3330	10	50	0	0	0	0	0	0	0	0	0	0	0	0	0	0	0	0	0	0	0	1	0	0	0	0	0	0	0
754	28	57	155	23.73				0	0	0	0	280	3190	10	50	0	0	0	0	0	0	0	0	0	0	0	0	1	0	0	0	0	0	1	1	0	0	0	0	0	0	1
755	36	61	159	24.13				1	1	0	1	259	2760	10	50	1	0	0	0	0	0	0	0	0	0	0	0	0	0	0	0	0	0	0	1	0	0	0	0	0	0	0
756	37	69	149	31.08				1	1	1	0	268	3130	10	50	1	0	0	0	0	0	0	0	1	1	0	0	1	0	0	0	0	0	0	0	0	0	1	0	0	0	0
757	34	67	159	26.5				1	1	0	0	273	3060	10	50	0	0	0	0	0	0	0	0	0	1	0	0	0	0	1	0	0	0	0	1	0	0	0	0	0	0	0
758	26	58	155	24.14				0	0	1	1	257	3150	10	50	0	0	0	0	0	0	0	1	0	0	0	0	0	0	0	0	0	0	0	0	0	0	1	0	0	0	0
760	31	64	157	25.96				1	1	1	1	268	3750	10	51	0	0	0	0	0	0	0	0	1	0	0	0	0	0	0	0	0	0	0	0	0	0	1	0	0	0	0
761	26	72	158	28.84				1	0	1	1	280	3500	10	50	0	0	0	1	0	0	0	0	0	0	0	0	0	0	0	0	0	0	0	0	0	0	1	0	0	0	0
762	24	70	165	25.71				0	0	0	0	280	3860	10	50	0	0	0	0	0	0	0	0	0	0	0	0	0	0	0	0	0	0	0	0	0	0	0	0	0	0	0
763	31	71	158	28.44				1	1	0	1	287	4420	10	50	0	0	0	0	0	0	0	0	0	0	0	0	0	0	0	0	1	0	1	0	0	0	0	0	0	0	0
764	32	55	155	22.89				1	1	1	1	274	3760	10	50	0	0	0	0	0	0	0	0	1	0	0	0	1	0	0	0	0	0	0	0	0	0	1	0	0	0	0
765	31	68	153	29.05				0	0	1	0	288	3700	10	50	0	0	0	0	0	0	1	0	0	1	0	0	1	0	0	0	0	0	0	1	0	0	1	0	0	0	0
766	28	84	160	32.81				0	0	1	0	280	3000	9.33	50	0	0	0	0	0	0	0	0	0	1	0	0	0	0	0	0	0	0	1	0	0	0	1	0	0	0	0
767	38	67	156	27.53				1	1	1	0	272	3400	10	50	1	0	0	0	0	0	0	0	1	0	0	0	1	0	0	0	0	0	0	0	0	0	1	0	0	0	0
768	31	66	158	26.44				0	0	0	0	287	3070	10	50	0	0	0	0	0	0	0	0	0	0	0	0	1	0	0	0	0	0	0	1	0	0	0	0	0	0	0
769	35	63	158	25.24				1	1	1	1	276	3300	10	50	1	0	0	0	0	0	0	0	1	0	0	0	0	0	0	0	0	0	0	1	0	0	1	0	0	0	0
770	37	64	158	25.64				1	1	1	0	263	2800	10	50	1	0	0	0	0	0	0	0	1	0	0	0	0	0	0	0	0	0	0	0	0	0	0	0	0	0	0
771	37	78	160	30.47				1	1	1	0	276	3230	10	50	1	0	0	0	0	0	0	0	1	0	0	0	0	0	0	0	0	0	0	0	0	0	1	0	0	0	0
773	30	58	157	23.53				1	1	1	1	268	3250	10	50	0	0	0	0	0	0	0	0	1	0	0	0	0	0	0	0	0	0	0	0	0	0	1	0	0	0	0
774	32	77	165	28.28				1	0	1	0	283	3850	10	50	0	0	0	0	0	0	0	0	0	1	0	0	1	0	0	0	0	0	0	1	0	0	1	0	0	0	0
775	30	80	161	30.86				1	1	1	0	275	3450	10	50	0	0	0	0	0	0	0	0	1	0	0	0	0	0	0	0	0	0	0	0	0	0	1	0	0	0	0
776	27	64	164	23.8				0	0	0	1	259	3200	10	50	0	0	0	0	0	0	0	0	0	0	0	0	0	0	0	0	0	0	1	1	0	0	0	0	0	0	0
777	28	61	150	27.11				0	0	0	1	280	3280	10	50	0	0	0	0	0	0	0	0	0	0	0	0	0	0	0	0	0	0	0	0	0	0	0	0	0	0	0
778	31	75	160	29.3				0	0	0	1	266	2990	9.5	50	0	0	0	0	0	0	1	0	0	0	0	0	0	0	0	0	0	0	0	1	0	0	0	0	0	0	0
779	30	78	163	29.36				1	1	0	1	280	3620	10	50	0	0	0	0	0	0	0	0	0	0	0	0	0	0	0	0	0	0	0	0	0	0	0	0	0	0	0
780	27	69	168	24.45				0	0	0	0	280	3070	10	50	0	0	0	0	0	0	0	0	0	0	0	0	0	0	0	0	0	0	0	0	0	0	0	0	0	0	0
781	30	73	160	28.52				0	0	0	1	266	3160	10	50	0	0	0	0	0	0	0	0	0	0	0	0	1	0	0	0	0	0	0	1	0	0	0	0	0	0	0
782	26	64	160	25				0	0	0	1	259	2910	10	50	0	0	0	0	0	0	0	0	0	0	0	0	1	0	0	0	0	0	0	1	0	0	0	0	0	0	0
783	28	64	159	25.32				0	0	0	1	280	3560	10	50	0	0	0	0	0	0	0	0	0	0	0	0	0	0	0	0	0	0	1	0	0	0	0	0	0	0	0
784	39	69	158	27.64				1	1	1	1	255	2200	6	46	1	0	0	0	0	0	1	1	1	0	0	0	1	0	0	0	0	0	0	1	0	0	1	1	1	0	0
785	30	85	170	29.41				1	1	1	1	268	3950	10	50	0	0	0	0	0	0	0	0	1	0	0	0	0	0	0	0	0	0	0	0	0	0	1	0	0	0	0
786	34	77	163	28.98				1	1	1	1	272	3600	9.33	50	0	0	0	0	0	0	0	0	1	0	0	0	1	0	0	0	0	0	0	1	0	0	1	0	0	0	0
787	25	61	155	25.39				0	0	0	0	280	3090	10	50	0	0	0	0	0	0	0	0	0	0	0	0	0	0	0	0	0	0	1	1	0	0	0	0	0	0	0
788	32	75	162	28.58				1	1	0	0	256	2980	10	50	0	0	0	0	0	0	0	1	0	1	0	0	0	0	0	0	0	0	0	0	0	0	0	0	0	0	1
789	36	75	160	29.3				1	1	1	1	271	3000	10	50	1	0	0	1	0	0	0	0	1	1	0	0	0	0	0	0	0	0	0	0	0	0	1	0	0	0	0
792	32	76	160	29.69				1	0	0	1	280	3960	10	50	0	0	0	0	0	0	0	0	0	0	0	0	0	0	0	0	0	0	0	1	0	0	0	0	0	0	0
793	33	62	160	24.22				1	1	1	0	225	1620	10	40	0	0	0	0	0	0	0	1	1	0	0	0	0	0	0	0	0	0	1	0	0	1	1	0	1	0	0
794	43	60	156	24.65				1	1	1	1	265	2800	10	49	1	0	0	0	1	0	0	0	1	0	0	0	0	0	0	0	0	0	0	0	0	0	1	0	0	0	0
797	29	60	160	23.44				1	0	0	1	266	3090	10	50	0	0	0	0	0	0	0	0	0	0	0	0	0	0	0	0	0	0	0	0	0	0	0	0	0	0	0
798	34	73	169	25.56				1	0	0	0	266	3260	10	50	0	0	0	0	0	0	0	0	0	0	0	0	0	0	0	0	0	0	0	0	0	0	0	0	0	0	0
799	26	66	158	26.44				0	0	0	1	280	3570	10	50	0	0	0	0	0	0	0	0	0	0	0	0	1	0	0	0	0	0	0	0	0	0	0	0	0	0	0
800	29	62	158	24.84				0	0	0	0	266	3140	10	50	0	0	0	0	0	0	0	0	0	0	0	0	1	0	0	0	0	0	0	0	0	0	0	0	0	0	0
801	25	58	163	21.83				1	1	0	0	273	3130	10	50	0	0	0	0	0	0	0	0	0	0	0	0	0	0	0	0	0	0	0	0	0	0	0	0	0	0	0
802	35	60	156	24.65				1	1	0	1	273	3630	10	50	1	0	0	0	0	0	0	0	0	0	0	0	0	0	0	0	0	0	0	1	0	0	0	0	0	0	0
803	24	83	165	30.49				0	0	0	0	280	3110	10	50	0	0	0	1	0	0	0	0	0	0	0	0	1	0	0	0	0	0	0	1	0	0	0	0	0	0	0
804	33	56	160	21.88				0	0	0	1	259	3090	10	50	0	0	0	0	0	0	0	0	0	0	0	0	1	0	0	0	0	0	0	1	0	0	0	0	0	0	0
805	35	64	155	26.64				1	1	1	0	272	3150	10	50	1	0	0	1	0	0	0	0	1	1	0	0	0	0	0	0	0	0	0	0	0	0	1	0	0	0	0
806	36	64	158	25.64				1	1	0	1	273	3620	10	50	1	0	0	0	0	0	0	0	0	0	0	0	0	0	0	0	0	0	0	0	0	0	0	0	0	0	0
809	25	64	160	25				0	0	1	1	266	3050	10	50	0	0	0	0	0	0	0	0	0	0	0	0	0	0	0	0	0	0	0	0	0	1	1	0	0	0	0
810	25	66	156	27.12				1	0	1	0	275	2950	10	49	0	0	0	0	0	0	0	0	0	1	0	0	0	0	0	0	0	0	0	1	0	0	1	0	0	0	0
813	24	61	160	23.83				0	0	0	1	226	1870	9.5	48	0	0	0	0	0	0	0	1	0	1	0	0	0	0	0	0	0	0	1	0	0	0	0	0	1	0	0
814	26	70	158	28.04				0	0	1	0	276	3350	10	50	0	0	0	0	0	0	0	0	0	0	0	0	0	0	0	0	0	0	0	0	0	0	1	0	0	0	0
815	33	79	160	30.86				1	1	1	1	272	3500	10	51	0	0	0	0	0	0	0	0	1	0	0	0	0	0	0	0	0	0	0	1	0	0	1	0	0	0	0
816	27	69	161	26.62				0	0	0	0	280	3210	10	50	0	0	0	0	0	0	0	0	0	0	0	0	0	0	0	0	0	0	0	1	0	0	0	0	0	0	1
817	30	52.5	158	21.03	109	65		0	0	0	0	273	3080	10	50	0	0	0	0	0	0	0	0	0	0	0	0	1	0	0	0	0	0	1	0	0	0	0	0	0	0	0
818	28	80	165	29.38				0	0	0	1	280	3730	10	50	0	0	0	0	0	0	0	0	0	0	0	0	0	0	0	0	0	0	1	0	0	1	0	0	0	0	0
819	30	57	165	20.94				1	1	1	0	268	3000	10	50	0	0	0	0	0	0	0	0	1	0	0	0	1	0	0	0	0	0	0	1	0	0	1	0	0	0	0
822	35	68	163	25.59				1	1	1	0	273	3300	10	50	1	0	0	0	0	0	0	0	1	0	0	0	0	0	0	0	0	0	0	0	0	0	1	0	0	0	1
823	35	83	165	30.49				1	1	1	0	272	3450	10	50	1	0	0	0	0	1	0	0	1	0	0	0	0	0	0	0	0	0	0	0	0	0	1	0	0	0	0
824	27	74	169	25.91				0	0	1	1	269	3750	10	50	0	0	0	0	0	0	0	0	0	0	0	0	0	0	0	0	0	0	0	0	0	1	1	0	0	0	0
825	25	85	155	35.38				1	1	1	1	275	3750	10	50	0	0	0	0	0	0	0	0	1	0	0	0	1	0	0	0	0	0	0	0	0	0	1	0	0	0	0
826	33	63	170	21.8				1	1	1	1	269	3200	10	50	0	0	0	0	0	0	0	0	1	0	0	0	0	0	0	0	0	0	0	0	0	0	1	0	0	0	0
831	25	69	158	27.64				1	0	1	1	259	2020	10	41	0	0	0	0	0	0	0	0	0	0	0	0	0	0	0	0	0	0	0	1	0	0	1	0	1	0	0
832	26	57	155	23.73				0	0	1	1	265	2750	10	50	0	0	0	0	0	0	0	0	0	0	0	0	1	0	0	0	0	0	0	1	0	1	1	0	0	0	0
833	30	59	157	23.94				0	0	0	1	266	2580	10	48	0	0	1	0	0	0	0	0	0	0	0	0	1	0	0	0	0	0	1	0	0	0	0	0	0	0	0
834	33	91	175	29.71				0	0	0	0	287	3520	10	50	0	0	0	0	0	0	0	0	0	0	0	0	0	0	0	0	0	0	0	1	0	0	0	0	0	0	0
835	29	63	171	21.55				0	0	0	0	273	2870	10	50	0	0	0	0	0	0	0	0	0	0	0	0	1	0	0	0	0	0	0	0	0	0	0	0	0	0	1
836	27	69	158	27.64				0	0	1	1	286	3450	9.33	50	0	0	1	0	0	0	1	0	0	0	0	0	1	0	0	0	0	0	0	0	0	0	1	0	0	0	1
837	35	66	167	23.67				0	0	0	1	273	3150	10	50	1	0	0	0	0	0	0	0	0	0	0	0	1	0	0	0	0	0	0	0	0	0	0	0	0	0	0
838	26	62	158	24.84				1	1	1	1	261	3200	10	50	0	0	0	0	0	0	0	0	1	0	0	0	1	0	0	0	0	0	0	0	0	0	1	0	0	0	0
839	36	74	168	26.22				1	1	1	0	275	3330	10	50	1	0	0	0	0	0	0	0	1	0	0	0	0	0	0	0	0	0	0	1	0	0	1	0	0	0	0
840	33	63	157	25.56				1	1	1	0	263	3250	10	50	0	0	0	0	0	0	0	0	1	0	0	0	1	0	0	0	0	1	0	1	0	0	1	0	0	0	0
841	20	89	164	33.09				0	0	0	1	266	3330	10	50	0	0	0	0	0	0	0	0	0	0	0	0	0	0	0	0	0	0	0	0	0	0	0	0	0	0	0
842	28	79	163	29.73				1	1	1	0	260	2750	10	48	0	0	0	0	0	0	0	0	1	0	0	0	0	0	0	0	0	0	0	1	0	0	1	0	0	0	0
843	30	65	160	25.39				1	1	0	0	259	2800	10	50	0	0	0	0	0	0	0	0	0	0	0	0	1	0	0	0	0	0	0	0	0	0	0	0	0	0	0
844	36	72	158	28.84				0	0	0	1	266	3250	10	50	1	0	0	1	0	1	0	0	0	0	0	0	0	0	0	0	0	0	0	0	0	0	0	0	0	0	0
845	37	80	162	30.48				1	1	1	0	269	3850	10	52	1	0	0	0	0	0	0	0	1	1	0	0	1	0	0	0	0	0	0	1	0	0	1	0	0	0	0
846	28	64	160	25				0	0	1	0	276	2660	8.67	50	0	0	0	1	0	0	1	0	0	0	0	0	0	0	0	0	0	0	0	0	0	0	1	0	0	0	0
848	39	59	152	25.54				1	1	1	1	268	3050	10	50	1	0	0	0	0	0	0	0	1	1	0	0	0	0	0	0	0	0	0	1	0	0	1	0	0	0	0
849	35	68	161	26.23				1	0	1	1	280	3700	10	51	1	0	0	0	0	0	0	0	0	1	0	0	1	0	0	0	0	0	0	1	0	0	0	0	0	0	1
850	27	72	158	28.84				1	0	0	1	266	3030	10	50	0	0	1	0	0	0	0	0	0	0	0	0	0	0	0	0	0	0	0	0	0	0	0	0	0	0	0
851	21	71	164	26.4				0	0	0	1	280	4050	10	50	0	0	0	0	0	0	0	0	0	0	0	0	0	0	1	0	1	0	0	0	0	0	0	0	0	0	0
852	29	60	155	24.97				0	0	0	0	287	3150	10	50	0	0	0	0	0	0	0	0	0	0	0	0	0	0	0	0	0	0	0	0	0	0	0	0	0	0	0
853	27	63	163	23.71				0	0	0	1	280	3020	10	50	0	0	0	0	0	0	0	0	0	0	0	0	1	1	0	0	0	0	0	1	0	0	0	0	0	0	0
854	30	65	160	25.39				0	0	1	1	281	3950	10	51	0	0	0	0	0	0	0	0	0	0	0	0	1	0	0	0	0	0	0	0	0	0	1	0	0	0	0
855	28	75	160	29.3				1	0	0	1	280	3130	10	50	0	0	0	0	0	0	0	0	0	0	0	0	0	0	0	0	0	0	1	1	0	0	0	0	0	0	0
856	26	68	163	25.59				0	0	0	1	252	2850	10	50	0	0	0	0	0	0	0	1	0	0	0	0	0	0	0	0	0	0	1	0	0	0	0	0	0	0	0
857	29	76	169	26.61				0	0	0	1	280	3660	10	50	0	0	0	0	0	0	0	0	0	0	0	0	0	0	0	0	0	0	0	0	0	0	0	0	0	0	0
858	29	70	159	27.69				1	1	0	1	273	3310	10	50	0	0	0	0	0	0	0	0	0	0	0	0	0	0	0	0	0	0	0	0	0	0	0	0	0	0	0
859	33	65	161	25.08				1	1	0	1	273	3120	10	50	0	0	0	0	0	0	0	0	0	0	0	0	0	1	0	0	0	0	0	1	0	0	0	0	0	0	1
860	28	57	158	22.83				0	0	0	1	273	3160	10	50	0	0	0	0	0	0	0	0	0	0	0	0	0	0	0	0	0	0	1	0	0	0	0	0	0	0	0
861	29	53	152	22.94				0	0	1	1	274	2980	10	50	0	0	0	0	0	0	1	0	0	0	0	0	0	0	0	0	0	0	1	0	0	0	1	0	0	0	0
862	28	97	162	36.96				0	0	1	0	272	3200	10	50	0	0	0	0	0	0	1	0	0	0	0	0	0	0	0	0	0	0	1	0	0	0	1	0	0	0	0
863	26	64	158	25.64				0	0	0	0	266	3250	10	50	0	0	0	0	0	0	0	0	0	0	0	0	0	1	0	0	0	0	1	0	0	0	0	0	0	0	0
864	31	63	159	24.92				1	1	0	1	280	3810	10	50	0	0	0	0	0	0	0	0	0	0	0	0	0	0	0	0	0	0	1	1	0	0	0	0	0	0	0
865	31	60	160	23.44				1	1	0	1	259	3270	10	50	0	0	0	0	0	0	0	0	0	0	0	0	0	0	0	0	0	0	0	0	0	0	0	0	0	0	0
866	35	65	158	26.04				1	1	0	1	280	2760	10	50	1	0	0	0	0	0	0	0	0	0	0	0	0	0	0	0	0	0	1	0	0	0	0	0	0	0	0
867	31	68	166	24.68				0	0	1	1	263	3450	10	50	0	0	0	0	1	0	0	0	0	0	0	0	0	0	0	0	0	0	0	1	0	0	1	0	0	0	0
868	33	68	164	25.28				0	0	0	1	280	3840	8.67	50	0	0	0	0	0	0	0	0	0	0	0	0	1	0	0	0	0	0	1	1	0	0	0	0	0	0	0
869	36	62	160	24.22				1	1	1	0	246	2520	10	49	1	0	0	0	0	0	0	1	1	0	0	0	0	0	0	0	0	0	0	0	0	0	1	0	0	0	0
870	32	57	161	21.99				1	1	0	1	273	3480	10	50	0	0	0	0	1	0	0	0	0	0	0	0	0	0	0	0	0	0	0	0	0	0	0	0	0	0	0
871	27	71	160	27.73				1	1	0	0	273	3150	10	50	0	0	0	0	0	0	0	0	0	0	0	0	0	0	0	0	0	0	0	1	0	0	0	0	0	0	0
872	31	67	155	27.89				1	1	1	0	273	3350	10	50	0	0	0	0	0	0	0	0	1	0	0	0	0	0	0	0	0	0	0	0	0	0	1	0	0	0	0
873	32	64	151	28.07				1	1	1	0	271	3700	10	50	0	0	0	0	0	0	0	0	1	0	0	0	0	0	0	0	0	0	0	0	0	0	1	0	0	0	0
874	36	82	150	36.44				0	0	1	0	281	3650	10	50	1	0	1	0	0	0	0	0	0	0	0	0	1	0	0	0	0	0	0	1	0	0	1	0	0	0	0
875	36	69	170	23.88				1	1	1	1	273	3350	10	50	1	0	0	0	0	0	0	0	1	1	0	0	0	0	0	0	0	0	0	0	0	0	1	0	0	0	0
876	28	73	170	25.26				0	0	1	1	271	3050	10	50	0	0	0	1	0	0	0	0	0	0	0	0	0	0	0	0	0	0	0	0	0	0	1	0	0	0	0
877	32	72	161	27.78				1	1	1	1	273	3950	10	50	0	0	0	0	0	0	0	0	1	0	0	0	1	0	0	0	0	0	0	1	0	0	1	0	0	0	0
878	28	63	158	25.24				0	0	1	1	276	3550	10	50	0	0	0	0	0	0	1	0	0	0	0	0	1	0	0	0	0	0	0	1	1	0	1	0	0	0	0
879	31	58	153	24.78				1	0	0	1	245	2640	10	49	0	0	0	0	0	0	0	1	0	0	0	0	0	0	0	0	0	0	1	0	0	0	0	0	0	0	0
880	30	71	163	26.72				1	1	0	0	273	3280	10	50	0	0	0	0	0	0	0	0	0	1	0	0	0	0	0	0	0	0	0	1	0	0	0	0	0	0	0
881	31	74	163	27.85				0	0	0	1	273	3390	10	50	0	0	0	0	0	0	0	0	0	0	0	0	0	0	0	0	0	0	0	0	0	0	0	0	0	0	0
882	30	81	160	31.64				1	1	1	1	273	4000	10	51	0	0	0	0	0	0	0	0	1	0	0	0	0	0	0	0	1	0	0	1	0	0	1	0	0	0	0
883	39	72	162	27.43				1	1	1	0	273	3550	10	50	1	0	0	1	0	0	0	0	1	1	0	0	1	0	0	0	0	0	0	0	0	0	1	0	0	0	0
884	31	80	162	30.48				1	1	1	1	269	3490	10	50	0	0	0	0	0	0	0	0	1	0	0	0	0	0	0	0	0	0	0	0	0	0	1	0	0	0	0
887	29	60	160	23.44				0	0	0	1	287	3380	10	50	0	0	0	0	0	0	0	0	0	0	0	0	0	0	0	0	0	0	0	0	0	0	0	0	0	0	0
888	28	60	160	23.44				1	0	1	1	276	3050	10	50	0	0	0	0	0	0	1	0	0	0	0	0	1	0	0	0	0	0	0	0	0	0	1	0	0	0	0
889	29	75	162	28.58				1	0	1	1	273	2750	10	48	0	0	0	0	0	0	0	0	0	0	0	0	0	0	0	0	0	0	0	0	0	0	1	0	0	0	0
890	25	66	158	26.44				1	0	0	0	266	3560	10	50	0	0	0	0	0	0	0	0	0	1	0	0	0	0	0	0	0	0	1	1	0	0	0	0	0	0	0
891	38	65	160	25.39				0	0	0	0	266	2630	10	50	1	0	0	0	0	0	0	0	0	0	0	0	0	0	0	0	0	0	0	0	0	0	0	0	0	0	0
892	22	68	160	26.56				1	0	0	1	273	3510	10	50	0	0	0	0	0	0	1	0	0	0	0	0	0	0	0	0	0	0	1	1	0	0	0	0	0	0	0
893	24	62	162	23.62				0	0	0	1	273	3400	10	50	0	0	0	0	0	0	0	0	0	0	0	0	0	0	0	0	0	0	0	0	0	0	0	0	0	0	0
894	28	58	156	23.83				0	0	0	0	280	3190	10	50	0	0	0	0	0	0	0	0	0	0	0	0	1	0	0	0	0	0	1	1	0	0	0	0	0	0	0
895	24	63	159	24.92				0	0	0	0	252	2720	9	50	0	0	0	0	0	0	0	1	0	0	0	0	0	0	0	0	0	0	0	0	0	0	0	0	0	0	0
896	33	80	160	31.25				1	1	1	0	272	3500	10	50	0	0	0	0	0	0	0	0	1	1	0	0	0	0	0	0	0	0	0	0	0	0	1	0	0	0	0
897	26	71	169	24.86				0	0	1	0	272	3340	10	50	0	0	0	0	0	0	0	0	0	0	0	0	0	0	0	0	0	0	0	1	0	0	1	0	0	0	0
898	28	60	158	24.03				1	1	1	1	274	3700	10	50	0	0	0	0	0	0	0	0	1	1	0	0	0	0	0	0	0	0	0	1	0	0	1	0	0	0	0
899	29	66	164	24.54				0	0	0	0	280	3250	10	50	0	0	0	1	0	0	0	0	0	0	0	0	0	0	0	0	0	0	0	0	0	0	0	0	0	0	0
900	34	70	163	26.35				1	1	1	0	272	3550	10	50	0	0	0	0	0	0	0	0	1	0	0	0	1	0	0	0	0	0	0	0	0	0	1	0	0	0	0
901	31	68	158	27.24				1	1	1	1	266	3240	10	50	0	0	0	0	0	0	0	0	1	0	0	0	1	0	0	0	0	0	0	0	0	0	1	0	0	0	0
902	30	54	156	22.19				0	0	0	1	273	2830	10	50	0	0	0	0	0	0	0	0	0	0	0	0	0	0	0	0	0	0	0	1	0	0	0	0	0	0	0
903	29	61	156	25.07				0	0	0	0	280	3430	10	50	0	0	0	0	0	0	0	0	0	1	0	0	0	0	0	0	0	0	0	0	0	0	0	0	0	0	0
904	31	60	157	24.34				1	1	0	1	273	3050	10	50	0	0	0	0	0	0	0	0	0	0	0	0	0	0	0	0	0	0	1	1	0	0	0	0	0	0	0
905	29	73	162	27.82				0	0	1	0	281	3250	10	50	0	0	1	0	0	0	0	0	0	0	0	0	0	0	0	0	0	0	0	0	0	0	1	0	0	0	0
906	25	76	165	27.92				0	0	1	1	289	4450	10	52	0	0	0	0	0	0	0	0	0	0	0	0	0	0	0	0	1	0	1	0	0	1	1	0	0	0	0
907	29	57	152	24.67				1	0	1	0	287	3600	10	50	0	0	0	0	0	0	1	0	0	0	0	0	0	0	0	0	0	0	0	0	0	0	1	0	0	0	0
908	37	60	150	26.67				1	1	1	1	271	3150	10	50	1	0	0	0	0	0	0	0	1	0	0	0	0	0	0	0	0	0	1	0	0	0	1	0	0	0	0
909	30	74	165	27.18				0	0	1	0	290	3500	10	50	0	0	0	0	0	0	1	0	0	0	0	0	1	0	0	0	0	0	0	0	0	0	1	0	0	0	0
910	28	78	172	26.37				1	0	0	1	280	3390	10	50	0	0	0	0	0	0	0	0	0	0	0	0	1	0	0	0	0	0	0	1	0	0	0	0	0	0	1
913	27	68	164	25.28				0	0	0	0	280	3250	10	50	0	0	0	0	0	0	0	0	0	0	0	0	1	0	0	0	0	0	0	0	0	0	0	0	0	0	0
914	24	65	158	26.04				0	0	0	0	273	3000	10	50	0	0	0	0	0	0	0	0	0	0	0	0	0	0	0	0	0	0	0	0	0	0	0	0	0	0	0
915	26	62	163	23.34				0	0	0	0	280	3080	10	50	0	0	0	0	0	0	0	0	0	0	0	0	0	0	0	0	0	0	0	0	0	0	0	0	0	0	0
916	35	74	155	30.8				1	1	1	1	280	3130	10	50	1	0	0	0	0	0	0	0	1	0	0	0	0	0	0	0	0	0	0	1	0	0	1	0	0	0	0
917	28	69	164	25.65				0	0	0	1	280	3560	10	50	0	0	0	0	0	0	1	0	0	0	0	0	0	0	0	0	0	0	1	1	0	0	0	0	0	0	0
918	29	106	165	38.93				0	0	1	1	280	3600	10	50	0	0	1	0	0	0	0	0	0	1	0	0	0	0	0	0	0	0	0	1	0	0	1	0	0	0	0
919	29	65	150	28.89				1	0	0	0	273	2990	10	50	0	0	0	0	0	0	0	0	0	1	0	0	0	1	1	0	0	0	1	0	0	0	0	0	0	0	0
920	33	56	158	22.43				1	1	0	1	280	3180	10	50	0	0	0	0	0	0	0	0	0	0	0	0	0	0	0	0	0	0	0	1	0	0	0	0	0	0	0
921	29	70	157	28.4				0	0	1	0	244	2220	10	46	0	0	0	0	0	0	0	1	0	0	0	0	0	0	0	0	0	0	0	1	0	0	1	0	1	0	0
922	39	58	160	22.66				1	1	0	0	280	3300	10	50	1	0	0	0	0	0	0	0	0	0	0	0	0	0	0	0	0	0	0	0	0	0	0	0	0	0	1
923	25	76	165	27.92				1	0	0	1	287	3920	10	50	0	0	0	0	0	0	0	0	0	0	0	0	1	0	0	0	0	0	0	0	0	0	0	0	0	0	0
924	33	61	160	23.83				1	1	1	1	259	3500	10	50	0	0	0	0	0	0	0	0	1	1	0	0	0	0	0	0	0	0	0	0	0	0	1	0	0	0	0
925	28	67	166	24.31				1	0	0	1	266	2750	10	50	0	0	0	0	0	0	0	0	0	0	0	0	1	0	0	0	0	0	1	0	0	0	0	0	0	0	0
926	39	66	162	25.15				1	1	1	1	257	3000	10	50	1	0	0	0	1	0	0	1	1	0	0	0	1	1	0	0	0	0	0	1	0	0	1	0	0	0	0
927	36	74	158	29.64				0	0	0	1	266	3250	10	50	1	0	0	0	0	0	0	0	0	1	0	0	0	0	0	0	0	0	1	0	0	0	0	0	0	0	0
928	33	71	164	26.4				1	1	1	1	238	2100	9.33	42	0	0	0	0	0	0	0	1	1	0	0	0	0	0	0	0	0	0	0	0	0	1	1	0	1	0	0
929	34	63	150	28				1	1	1	0	271	3450	10	50	0	0	0	0	0	0	0	0	1	0	0	0	0	0	0	0	0	0	0	0	0	0	1	0	0	0	0
930	35	66	160	25.78				1	1	1	0	273	3100	10	50	1	0	0	0	0	0	0	0	1	1	0	0	0	0	0	0	0	0	0	0	0	0	1	0	0	0	0
931	28	66	165	24.24				1	1	1	0	272	3250	10	50	0	0	0	0	0	0	0	0	1	0	0	0	0	0	0	0	0	0	0	0	0	0	1	0	0	0	0
932	23	67	165	24.61				0	0	0	1	273	2830	10	50	0	0	0	0	0	0	0	0	0	0	0	0	1	0	0	0	0	0	0	0	0	0	0	0	0	0	0
933	30	63	160	24.61				0	0	0	0	280	4020	10	50	0	0	0	0	0	0	0	0	0	0	0	0	1	0	0	0	1	0	0	0	0	0	0	0	0	0	0
934	29	74	166	26.85				0	0	0	0	287	3950	10	50	0	0	0	0	0	0	0	0	0	0	0	0	0	0	0	0	0	0	0	1	0	0	0	0	0	0	0
937	28	62	157	25.15				0	0	0	0	287	3640	10	50	0	0	0	0	0	0	0	0	0	0	0	0	0	0	0	0	0	0	0	0	0	0	0	0	0	0	0
938	34	70	165	25.71				1	1	1	1	272	3280	10	50	0	0	0	0	0	0	0	0	1	0	0	0	1	0	0	0	0	0	0	0	0	0	1	0	0	0	0
939	30	68	163	25.59				1	1	1	1	272	3550	10	50	0	0	0	0	0	0	0	0	1	0	0	0	1	0	0	0	0	0	0	1	0	0	1	0	0	0	0
940	38	70	162	26.67				1	1	1	1	269	3700	10	50	1	0	0	0	0	0	0	0	1	0	0	0	1	0	0	0	0	0	0	0	0	0	1	0	0	0	0
941	27	60	160	23.44				1	1	1	0	268	2950	10	49	0	0	0	0	0	0	0	0	1	0	0	0	0	0	0	0	0	0	0	1	0	0	1	0	0	0	0
942	36	87	166	31.57				1	1	1	1	270	3350	10	50	1	0	0	1	0	0	0	0	1	0	0	0	1	0	0	0	0	0	0	0	0	0	1	0	0	0	0
943	30	75	165	27.55				1	0	0	1	273	3230	10	50	0	0	0	0	0	0	0	0	0	0	0	0	0	0	0	0	0	0	1	1	0	0	0	0	0	0	0
944	35	58	158	23.23				1	1	1	0	268	3150	10	50	1	0	0	0	0	1	0	0	1	0	0	0	0	0	0	0	0	0	0	0	0	0	1	0	0	0	1
945	30	62	156	25.48				0	0	1	0	284	3300	10	50	0	0	0	0	0	0	0	0	0	0	0	0	0	0	0	0	0	0	0	0	0	0	1	0	0	0	0
946	32	66	157	26.78				1	1	1	0	267	3400	10	50	0	0	0	0	0	0	0	0	1	0	0	0	0	0	0	0	0	0	1	1	0	0	1	0	0	0	0
947	29	72	160	28.13				1	1	1	1	264	2850	10	48	0	0	0	0	0	0	0	0	1	0	0	0	1	0	0	0	0	0	1	1	0	0	1	0	0	0	0
948	28	53	157	21.5				0	0	1	0	273	2700	10	49	0	0	0	0	0	0	0	0	0	0	0	0	0	0	0	0	0	0	1	0	0	0	1	0	0	0	0
949	35	65	162	24.77				1	1	0	1	227	1940	10	43	1	0	0	0	0	0	0	1	0	0	0	0	0	0	0	0	0	0	1	0	0	0	0	0	1	0	0
950	39	60	156	24.65				1	1	1	1	271	3580	10	50	1	0	0	0	0	0	0	0	1	0	0	0	0	0	0	0	0	0	0	0	0	0	1	0	0	0	0
951	33	64	158	25.64				1	1	0	1	273	2370	10	50	0	0	0	0	0	0	0	0	0	0	0	0	0	0	0	0	0	0	0	0	0	0	0	0	1	0	0
952	36	63	158	25.24				1	1	1	0	274	2750	10	49	1	0	1	0	0	0	0	0	0	1	0	0	1	0	0	0	0	0	0	0	0	0	1	0	0	0	0
953	29	60	160	23.44				0	0	0	0	266	3440	10	50	0	0	0	0	0	0	0	0	0	0	0	0	1	0	0	0	0	0	0	1	0	0	0	0	0	0	0
954	31	70	166	25.4				1	1	1	0	268	3200	10	50	0	0	0	0	0	0	0	0	1	0	0	0	1	0	0	0	0	0	0	0	0	0	1	0	0	0	0
955	32	64	160	25				1	1	1	1	260	2840	10	50	0	0	0	0	0	0	0	0	0	0	0	0	0	0	0	0	0	1	0	0	0	0	1	0	0	0	0
956	30	80	159	31.64				1	1	1	1	259	3100	10	50	0	0	0	1	0	1	0	1	1	0	0	0	0	0	0	0	0	0	0	1	0	0	1	0	0	0	0
957	32	77	162	29.34				1	1	1	0	272	3430	10	50	0	0	0	0	0	0	0	0	1	0	0	0	0	0	0	0	0	0	0	0	0	0	1	0	0	0	0
958	39	67	160	26.17				1	1	1	1	273	3150	10	50	1	0	0	0	0	0	0	0	1	0	0	0	1	0	0	0	0	0	0	0	0	0	1	0	0	0	1
959	35	62	155	25.81				1	1	1	1	260	2820	10	50	1	0	0	0	0	0	0	0	1	0	0	0	1	1	0	0	0	0	0	0	0	0	1	0	0	0	0
960	38	84	170	29.07				1	1	1	0	270	3650	10	50	1	0	0	0	0	0	0	0	1	1	0	0	0	0	0	0	0	0	0	0	0	0	1	0	0	0	0
961	21	75	160	29.3				0	0	0	1	280	3060	10	50	0	0	1	0	0	0	1	0	0	1	0	0	0	0	0	0	0	0	0	0	0	0	0	0	0	0	0
962	30	66	165	24.24				1	1	1	0	273	3300	10	50	0	0	0	0	0	0	0	0	1	0	0	0	0	0	0	0	0	0	0	0	0	0	1	0	0	0	0
963	29	64	158	25.64				0	0	1	0	271	3550	10	50	0	0	0	0	0	1	0	0	0	1	0	0	0	0	0	0	0	0	0	1	0	0	1	0	0	0	0
964	34	67	159	26.5				1	0	0	0	210	1120	0	32	0	1	0	0	0	0	0	1	0	0	0	0	0	0	0	0	0	0	0	0	0	0	0	0	1	0	0
965	36	80	166	29.03				1	0	1	0	273	3100	9.33	50	1	0	0	0	0	0	0	0	0	0	0	0	0	0	0	0	0	0	0	1	0	0	1	0	0	0	0
966	31	58	162	22.1				1	0	0	1	273	3560	10	50	0	0	0	0	0	0	0	0	0	0	0	0	1	0	0	0	0	0	1	1	0	0	0	0	0	0	0
967	26	65	163	24.46				0	0	0	0	287	2930	10	50	0	0	0	0	0	0	0	0	0	0	0	0	0	0	0	0	0	0	0	1	0	0	0	0	0	0	0
968	32	63	155	26.22				1	1	0	1	273	2850	10	50	0	0	0	0	0	0	0	0	0	0	0	0	0	0	0	0	0	0	1	0	0	0	0	0	0	0	0
969	30	66	160	25.78				1	0	0	1	266	2790	10	50	0	0	0	0	0	0	0	1	0	0	0	0	0	0	0	0	0	0	1	0	0	0	0	0	0	0	0
970	31	66	162	25.15				1	1	0	1	266	3970	10	50	0	0	0	0	0	0	0	0	0	1	0	0	0	0	0	0	0	0	0	0	0	0	0	0	0	0	0
971	32	72	160	28.13				1	1	0	1	280	3710	10	50	0	0	0	0	0	0	0	0	0	0	0	0	0	0	0	0	0	0	0	1	0	0	0	0	0	0	0
972	31	48	154	20.24				0	0	0	1	266	2690	10	50	0	0	0	0	0	0	0	0	0	0	0	0	0	1	0	0	0	0	1	1	0	0	0	0	0	0	0
973	27	67	165	24.61				0	0	0	0	273	3300	10	50	0	0	0	0	0	0	0	0	0	0	0	0	1	0	0	0	0	0	0	0	0	0	0	0	0	0	0
976	28	58	163	21.83				1	1	0	0	259	3420	10	50	0	0	0	0	0	0	0	0	0	1	0	0	0	0	0	0	0	0	1	1	0	0	0	0	0	0	0
977	27	61	161	23.53				0	0	0	0	280	3280	10	50	0	0	0	0	0	0	0	0	0	0	0	0	1	0	0	0	0	0	0	0	0	0	0	0	0	0	0
978	26	74	165	27.18				1	0	1	1	259	3750	10	50	0	0	0	0	0	0	0	0	0	0	0	0	1	0	0	0	0	1	0	0	0	0	1	0	0	0	0
979	34	77	158	30.84				1	1	1	1	272	3150	10	50	0	0	0	0	0	0	0	0	1	0	0	0	0	0	0	0	0	0	0	0	0	0	1	0	0	0	0
980	27	53	162	20.2				0	0	0	1	259	2830	10	50	0	0	0	0	0	0	1	0	0	1	0	0	0	0	0	0	0	0	0	0	0	0	0	0	0	0	0
981	37	77	163	28.98				1	1	1	1	268	3500	10	50	1	0	0	0	0	0	0	0	1	0	0	0	1	0	0	0	0	0	0	1	0	0	1	0	0	0	0
982	31	69	154	29.09				0	0	0	1	280	3360	10	50	0	0	0	0	0	0	0	0	0	0	0	0	0	0	0	0	0	0	0	0	0	0	0	0	0	0	0
983	28	75	163	28.23				0	0	1	1	276	4030	10	51	0	0	0	0	0	0	0	0	0	0	0	0	1	0	0	0	1	0	0	0	0	0	1	0	0	0	0
984	37	79	166	28.67				1	0	0	0	273	3290	10	50	1	0	0	0	0	0	0	0	0	0	0	0	0	0	0	0	0	0	1	1	0	0	0	0	0	0	0
985	27	71	156	29.17				0	0	0	1	273	3270	10	50	0	0	0	0	0	0	0	0	0	0	0	0	1	0	0	0	0	0	0	0	0	0	0	0	0	0	0
987	24	70	157	28.4				0	0	0	0	280	3140	10	50	0	0	0	0	0	0	0	0	0	0	0	0	0	0	0	0	0	0	1	0	0	0	0	0	0	0	0
988	26	63	160	24.61				0	0	0	0	266	3080	10	50	0	0	0	0	0	0	0	0	0	0	0	0	0	0	0	0	0	0	1	0	0	0	0	0	0	0	0
989	26	74	160	28.91				0	0	0	1	273	3450	10	50	0	0	0	0	0	0	0	0	0	0	0	0	0	0	0	0	0	0	1	1	0	0	0	0	0	0	0
990	30	52	158	20.83				0	0	0	1	266	2360	9	50	0	0	0	0	0	0	0	0	0	0	0	0	1	0	0	0	0	0	1	0	0	0	0	0	1	0	0
991	30	67	162	25.53				1	1	1	1	262	3200	10	50	0	0	0	0	0	0	0	0	1	1	0	0	1	0	0	0	0	0	0	0	0	0	1	0	0	0	0
992	36	70	165	25.71				1	0	1	1	278	3400	10	50	1	0	0	0	0	0	0	0	0	0	0	0	0	0	0	0	0	0	0	1	0	0	1	0	0	0	0
993	45	61	162	23.24				1	1	0	0	273	3250	6.33	50	1	0	0	0	0	0	1	0	0	0	0	0	0	0	0	0	0	0	0	1	0	0	0	0	0	0	0
994	33	73	163	27.48				1	1	0	0	266	3500	10	50	0	0	0	0	0	0	0	0	0	0	0	0	0	0	0	0	0	0	0	0	0	0	0	0	0	0	0
995	31	68	166	24.68				1	1	1	1	268	3000	10	50	0	0	0	0	0	0	0	0	1	0	0	0	0	0	0	0	0	0	0	0	0	0	1	0	0	0	0
996	30	64	159	25.32				1	1	1	1	272	3550	10	50	0	0	0	0	0	0	0	0	1	0	0	0	1	0	0	0	0	0	0	0	0	0	1	0	0	0	0
997	32	60	167	21.51				1	1	1	1	281	3400	10	50	0	0	0	0	0	0	0	0	1	0	0	0	1	0	0	0	0	0	0	0	0	0	1	0	0	0	0
998	35	70	160	27.34				1	1	1	0	271	3630	10	50	1	0	0	0	0	0	0	0	0	0	0	0	1	0	0	0	0	0	0	0	1	0	1	0	0	0	0
999	34	78	167	27.97				1	1	1	1	266	2550	10	45	0	0	0	0	0	0	0	0	1	1	0	0	0	0	0	0	0	0	0	0	0	0	1	0	0	0	0
1000	24	78	168	27.64				0	0	0	1	280	3920	7.5	50	0	0	0	0	0	0	0	0	0	0	0	0	0	0	0	0	0	0	0	1	0	0	0	0	0	0	0
1001	36	70	165	25.71				1	1	1	1	268	3450	10	50	1	0	0	0	0	0	0	0	1	0	0	0	1	0	0	0	0	0	0	0	0	0	1	0	0	0	0
1002	30	78	171	26.67				1	0	1	0	270	3150	10	50	0	0	0	0	0	0	0	0	0	0	0	0	0	0	0	0	0	0	1	0	0	0	1	0	0	0	0
1003	31	63	157	25.56	120	59		0	0	0	0	280	3380	10	50	0	0	0	0	0	0	0	0	0	1	0	0	0	0	1	0	0	0	0	1	0	0	0	0	0	0	0
1004	30	85	174	28.08				1	0	0	0	280	3090	10	50	0	0	0	0	0	0	0	0	0	0	0	0	0	0	0	0	0	0	0	0	0	0	0	0	0	0	0
1005	34	66	158	26.44				1	1	1	1	276	3550	10	50	0	0	0	0	0	0	0	0	1	0	0	0	0	0	0	0	0	0	0	0	0	0	1	0	0	0	0
1006	25	58	163	21.83				1	0	0	0	280	3160	10	50	0	0	0	0	0	0	0	0	0	1	0	0	1	0	0	0	0	0	0	0	0	0	0	0	0	0	0
1007	38	63	155	26.22				1	1	1	0	271	3650	10	50	1	0	0	0	0	0	0	0	1	0	0	0	1	0	0	0	0	0	0	0	0	0	1	0	0	0	0
1008	27	93	158	37.25				1	1	1	1	274	3800	10	50	0	0	0	0	0	0	0	0	1	0	0	0	0	0	0	0	0	0	0	0	0	0	1	0	0	0	0
1009	27	70	155	29.14				0	0	1	0	288	3700	10	50	0	0	0	0	0	0	1	0	0	0	0	0	1	0	0	0	0	0	0	1	0	0	1	0	0	0	1
1010	28	59	155	24.56				1	0	0	0	287	2650	10	50	0	0	0	0	0	0	0	0	0	0	0	0	0	0	0	0	0	0	0	1	0	0	0	0	0	0	0
1011	29	71	149	31.98				1	1	1	0	267	2950	10	49	0	0	0	0	0	0	0	0	1	0	0	0	0	0	0	0	0	0	0	0	0	0	1	0	0	0	0
1012	31	63	155	26.22				1	1	1	1	266	2750	10	48	0	0	0	0	0	0	0	0	1	0	0	0	1	0	0	0	0	0	0	0	0	0	1	0	0	0	0
1013	32	68	158	27.24				1	1	1	0	270	3400	10	50	0	0	0	0	0	0	0	0	1	0	0	0	1	0	0	0	0	0	0	1	0	0	1	0	0	0	0
1014	25	83	168	29.41				0	0	1	0	285	2850	10	49	0	0	0	0	0	0	1	0	0	0	0	0	0	0	0	0	0	0	0	0	0	0	1	0	0	0	0
1015	22	70	159	27.69				0	0	1	0	277	3600	10	50	0	0	0	0	0	0	0	0	0	0	0	0	1	0	0	0	0	0	0	0	0	1	1	0	0	0	0
1016	29	68	155	28.3				1	0	0	1	280	3980	10	50	0	0	0	0	0	0	0	0	0	0	0	0	1	0	0	0	0	0	1	0	0	0	0	0	0	0	0
1017	28	67	158	26.84				1	1	0	1	287	3860	10	50	0	0	0	0	0	0	0	0	0	0	0	0	0	0	0	0	0	0	0	0	0	0	0	0	0	0	0
1018	23	85	160	33.2				1	0	0	1	280	4160	10	50	0	0	0	0	0	0	0	0	0	0	0	0	0	0	0	0	1	0	0	0	0	0	0	0	0	0	0
1019	29	65	158	26.04				0	0	0	0	287	3340	10	50	0	0	0	0	0	0	0	0	0	0	0	0	0	0	0	0	0	0	0	1	0	0	0	0	0	0	0
1020	39	58	158	23.23				1	1	1	0	272	3500	10	50	1	0	0	0	0	0	0	0	1	1	0	0	0	0	0	0	0	0	0	0	0	1	1	0	0	0	0
1021	33	62	159	24.52				0	0	0	1	273	3260	9.5	50	0	0	0	0	0	0	0	0	0	0	0	0	0	0	0	0	0	0	1	1	0	0	0	0	0	0	0
1022	36	69	161	26.62				1	1	0	1	273	3090	10	50	1	0	1	0	0	0	0	0	0	0	0	0	0	0	0	0	0	0	0	1	0	0	0	0	0	0	0
1023	26	69	160	26.95				0	0	1	1	260	2400	10	47	0	0	0	0	0	0	0	0	0	0	0	0	1	0	0	0	0	0	0	0	0	0	1	1	1	0	0
1024	34	62	154	26.14				1	1	0	0	273	3040	10	50	0	0	0	0	0	0	0	0	0	0	0	0	0	0	0	0	0	0	0	1	0	0	0	0	0	0	0
1025	30	64	161	24.69				0	0	1	0	277	2350	10	48	0	0	1	0	0	1	1	0	0	0	0	0	0	0	0	0	0	0	0	0	0	0	1	0	1	0	0
1026	31	78	169	27.31				0	0	0	1	273	2870	10	50	0	0	0	0	0	0	0	0	0	0	0	0	0	0	0	0	0	0	0	0	0	0	0	0	0	0	0
1027	30	74	155	30.8				0	0	0	1	273	3410	10	50	0	0	0	0	0	0	1	0	0	0	0	0	0	0	0	0	0	0	0	1	0	0	0	0	0	0	0
1028	30	62	160	24.22				1	0	0	1	287	3140	10	50	0	0	0	0	0	0	0	0	0	0	0	0	0	0	0	0	0	0	1	1	0	0	0	0	0	0	0
1029	41	58	158	23.23				1	1	1	1	272	2890	10	50	1	0	0	0	0	0	0	0	0	0	0	0	0	0	0	0	0	0	0	0	0	0	1	0	0	0	1
1030	27	60	160	23.44				1	0	0	1	273	3230	10	50	0	0	0	0	0	0	0	0	0	0	0	0	1	0	0	0	0	0	1	0	0	0	0	0	0	0	0
1031	32	61	160	23.83				0	0	1	1	282	3150	10	50	0	0	0	0	0	0	1	0	0	0	0	0	0	0	0	0	0	0	1	1	0	0	1	0	0	0	1
1032	34	80	170	27.68				1	1	0	0	273	3430	10	50	0	0	0	0	0	0	0	0	0	0	0	0	0	0	0	0	0	0	1	0	0	0	0	0	0	0	0
1033	35	75	160	29.3				1	1	1	0	276	3230	10	50	1	0	0	0	0	0	0	0	0	0	0	0	0	0	0	0	0	1	0	1	0	0	1	0	0	0	0
1034	31	65	164	24.17				1	1	0	1	280	3750	10	50	0	0	0	0	0	0	0	0	0	1	0	0	0	0	0	0	0	0	0	1	0	0	0	0	0	0	1
1035	24	62	165	22.77				0	0	1	1	267	3300	10	50	0	0	0	0	0	0	0	0	0	0	0	0	0	0	0	0	0	1	0	0	0	0	1	0	0	0	0
1036	39	72	159	28.48				1	1	1	1	272	3680	10	50	1	0	0	0	0	1	0	0	1	1	0	0	1	0	0	0	0	0	0	0	0	0	1	0	0	0	0
1037	31	68	160	26.56				1	1	1	0	269	3400	10	50	0	0	0	0	0	0	0	0	1	0	0	0	0	0	0	0	0	0	0	0	0	0	1	0	0	0	0
1038	38	74	159	29.27				0	0	1	1	278	3350	10	50	1	0	0	0	0	0	0	0	0	0	0	0	0	0	0	0	0	0	0	0	0	0	1	0	0	0	0
1039	33	68	163	25.59				0	0	1	1	259	2750	10	48	0	0	0	0	0	0	0	0	0	0	0	0	0	0	0	0	0	0	1	0	0	0	1	0	0	0	1
1040	32	74	160	28.91				1	1	0	0	252	2440	10	50	0	0	0	0	0	0	0	1	0	0	0	0	1	0	0	0	0	0	1	0	0	0	0	0	1	0	0
1041	32	57	158	22.83				1	1	0	0	273	3110	10	50	0	0	0	0	0	0	0	0	0	1	0	0	0	0	0	0	0	0	0	0	0	0	0	0	0	0	0
1042	27	54	150	24				0	0	0	1	273	3440	10	50	0	0	0	0	0	0	0	0	0	0	0	0	1	0	0	0	0	0	1	0	0	0	0	0	0	0	0
1043	32	63	160	24.61				0	0	0	1	273	2720	10	50	0	0	0	0	0	0	1	0	0	0	0	0	0	0	0	0	0	0	1	0	0	0	0	0	0	0	0
1044	34	66	160	25.78				1	1	0	0	273	3130	10	50	0	0	0	0	0	0	0	0	0	0	0	0	0	0	0	0	0	0	0	1	0	0	0	0	0	0	0
1045	35	61	158	24.44				1	1	1	0	270	2950	10	50	1	0	0	0	0	0	0	0	1	0	0	0	0	0	0	0	0	0	0	0	0	0	1	0	0	0	0
1046	25	58	150	25.78				1	1	1	0	265	3100	10	50	0	0	0	0	0	0	0	0	1	1	0	0	1	0	0	0	0	0	0	0	0	0	1	0	0	0	0
1047	26	63	164	23.42				0	0	1	1	274	2950	10	50	0	0	0	0	0	0	0	0	0	0	0	0	0	0	0	0	0	0	0	1	0	0	1	0	0	0	0
1048	28	88	164	32.72				0	0	0	0	280	3080	10	50	0	0	0	0	0	0	0	0	0	0	0	0	1	0	0	0	0	0	0	0	0	0	0	0	0	0	0
1049	29	89	170	30.8				1	0	1	0	282	4280	10	51	0	0	0	0	0	0	0	0	0	0	0	0	0	0	0	0	1	0	0	0	0	0	1	0	0	0	1
1050	41	73	164	27.14				1	1	1	1	261	3600	10	50	1	0	0	0	0	0	0	0	1	0	0	0	0	0	0	0	0	0	0	0	0	0	1	0	0	0	0
1051	27	67	155	27.89				0	0	1	1	286	3950	10	50	0	0	0	0	0	0	0	0	0	0	0	0	0	0	0	0	0	0	1	0	0	0	1	0	0	0	0
1052	27	61	157	24.75				0	0	1	0	269	3020	10	50	0	0	0	0	1	0	0	0	0	0	0	0	0	0	0	0	0	0	0	1	0	0	1	0	0	0	0
1053	34	78	154	32.89				1	1	1	1	268	3250	10	50	0	0	0	0	0	0	0	0	1	0	0	0	0	0	0	0	0	0	0	1	0	0	1	0	0	0	0
1054	25	61	155	25.39				0	0	1	1	263	2600	10	48	0	0	0	0	0	1	0	0	0	0	0	0	0	0	0	0	0	1	0	0	0	0	1	0	0	0	0
1055	26	77	158	30.84				1	1	1	0	269	3250	10	50	0	0	0	0	0	0	0	0	1	0	0	0	0	0	0	0	0	0	0	0	0	0	1	0	0	0	0
1056	29	59	162	22.48				0	0	0	1	273	3290	10	50	0	0	0	0	0	0	0	0	0	0	0	0	1	0	0	0	0	0	0	1	0	0	0	0	0	0	0
1057	27	65	154	27.41				0	0	0	1	273	3480	10	50	0	0	0	0	0	0	0	0	0	0	0	0	0	0	0	0	0	0	1	1	0	0	0	0	0	0	0
1058	30	67	155	27.89				0	0	0	0	287	3030	10	50	0	0	0	0	0	0	0	0	0	0	0	0	0	0	0	0	0	0	1	0	0	0	0	0	0	0	0
1059	31	64	160	25				1	1	1	0	273	3100	10	50	0	0	0	0	0	0	0	0	1	0	0	0	0	0	0	0	0	0	0	0	0	0	1	0	0	0	1
1060	25	60	160	23.44				0	0	0	0	280	3050	10	50	0	0	0	0	0	0	0	0	0	0	0	0	1	0	0	0	0	0	0	0	0	0	0	0	0	0	0
1061	29	62	159	24.52				0	0	0	1	287	2860	10	50	0	0	0	0	0	0	0	0	0	0	0	0	1	0	0	0	0	0	0	0	0	0	0	0	0	0	0
1062	31	68	163	25.59				1	1	0	0	266	3120	10	50	0	0	0	0	0	0	0	0	0	0	0	0	0	0	0	0	0	0	0	1	0	0	0	0	0	0	0
1063	27	60	155	24.97				1	0	0	0	273	3650	10	50	0	0	0	0	0	0	0	0	0	1	0	0	0	0	0	0	0	0	0	0	0	0	0	0	0	0	0
1064	29	60	156	24.65				0	0	0	0	266	2860	10	50	0	0	0	0	0	0	0	0	0	0	0	0	1	0	0	0	0	0	0	0	0	0	0	0	0	0	0
1065	28	63	160	24.61				0	0	0	1	273	3450	10	50	0	0	0	0	0	0	0	0	0	0	0	0	0	0	0	0	0	0	1	0	0	0	0	0	0	0	0
1066	31	68	160	26.56				1	1	0	1	273	3460	10	50	0	0	0	0	0	0	0	0	0	0	0	0	0	0	0	0	0	0	0	0	0	0	0	0	0	0	0
1067	32	65	145	30.92				0	0	1	1	268	3000	10	50	0	0	0	0	0	0	0	0	0	0	0	0	0	0	0	0	0	0	0	1	0	0	1	0	0	0	0
1068	32	57	156	23.42				0	0	0	1	273	3120	10	50	0	0	0	0	0	0	0	0	0	0	0	0	1	0	0	0	0	0	0	1	0	0	0	0	0	0	0
1069	21	59	163	22.21				0	0	0	0	280	3200	10	50	0	0	0	0	0	0	0	0	0	0	0	0	0	0	0	0	0	0	0	0	0	0	0	0	0	0	0
1070	35	67	158	26.84				1	1	1	1	261	3350	10	50	1	0	0	0	0	0	0	0	1	1	0	0	1	0	0	0	0	0	0	1	0	0	1	0	0	0	0
1071	27	69	157	27.99				0	0	0	0	280	3400	10	50	0	0	0	0	0	0	0	0	0	0	0	0	0	0	0	0	0	0	0	0	0	0	0	0	0	0	0
1072	28	68	167	24.38				1	1	0	0	280	3970	10	50	0	0	0	0	0	0	0	0	0	0	0	0	0	0	0	0	0	0	0	1	0	0	0	0	0	0	0
1073	32	67	169	23.46				1	1	1	1	267	3650	9.67	50	0	0	0	0	0	0	0	0	1	1	0	0	0	0	0	0	0	0	0	0	0	0	1	0	0	0	0
1074	31	66	164	24.54				1	1	0	1	273	3420	10	50	0	0	0	0	0	0	0	0	0	1	0	0	0	0	0	0	0	0	0	0	0	0	0	0	0	0	0
1075	34	56	145	26.63				1	0	1	1	277	3650	10	50	0	0	0	0	0	0	0	0	0	0	0	0	1	0	0	0	0	0	0	1	0	0	1	0	0	0	0
1076	31	58	160	22.66				1	0	1	1	274	2850	10	50	0	0	0	0	0	0	0	0	0	0	0	0	1	0	0	0	0	0	0	0	0	0	1	0	0	0	0
1077	27	79	164	29.37				1	1	0	0	280	3190	10	50	0	0	0	0	0	0	0	0	0	0	0	0	0	0	0	0	0	0	0	1	0	0	0	0	0	0	1
1078	31	80	158	32.05				1	1	1	0	274	3550	10	50	0	0	0	1	0	0	0	0	1	1	0	0	0	0	0	0	0	0	0	0	0	0	1	0	0	0	0
1079	31	73	151	32.02				0	0	1	1	283	4050	10	51	0	0	0	0	0	1	0	0	0	0	0	0	0	0	0	0	1	0	0	0	0	0	1	0	0	0	0
1082	27	94	160	36.72				0	0	0	0	273	3480	10	50	0	0	0	0	0	0	0	0	0	1	0	0	1	0	0	0	0	0	0	0	0	0	0	0	0	0	0
1083	28	78	160	30.47				0	0	0	0	280	2690	10	50	0	0	0	0	0	0	0	0	0	0	0	0	0	0	0	0	0	0	0	1	0	0	0	0	0	0	0
1084	31	63	161	24.3				1	0	1	0	288	3350	10	50	0	0	0	0	0	0	0	0	0	0	0	0	0	0	0	0	0	0	1	1	0	0	1	0	0	0	0
1085	31	67	160	26.17				1	1	1	0	277	3000	10	50	0	0	0	0	0	0	0	0	1	0	0	0	1	0	0	0	0	0	0	1	0	0	1	0	0	0	0
1086	35	75	153	32.04				1	1	1	0	259	2750	10	50	1	0	0	0	0	0	0	0	1	0	0	0	0	0	0	0	0	0	0	0	0	0	1	0	0	0	1
1087	25	81	167	29.04				0	0	1	1	275	2900	10	49	0	0	0	1	0	0	1	0	0	0	0	0	0	0	0	0	0	0	0	1	0	0	1	0	0	0	0
1088	25	67	170	23.18				1	0	1	1	270	3300	10	50	0	0	0	0	0	0	1	0	0	0	0	0	0	0	0	0	0	0	1	0	0	0	1	0	0	0	0
1089	26	72	163	27.1				0	0	1	1	274	3350	10	50	0	0	0	0	0	0	0	0	0	0	0	0	1	0	0	0	0	0	0	0	0	0	1	0	0	0	0
1090	32	57	154.5	23.88				0	0	0	0	252	2870	10	50	0	0	0	0	0	0	0	1	0	0	0	0	0	0	0	0	0	0	1	0	0	0	0	0	0	0	0
1091	30	78	164	29				1	0	1	1	274	3700	10	50	0	0	0	0	0	0	0	0	0	1	0	0	0	0	0	0	0	0	0	0	0	0	1	0	0	0	0
1092	32	87	157	35.3				1	1	1	1	274	3300	10	50	0	0	0	0	0	0	0	0	1	1	0	0	1	0	0	0	0	0	0	0	0	0	1	0	0	0	0
1093	29	63	163	23.71				1	1	0	1	199	1400	0	45	0	1	0	0	0	0	0	1	0	0	0	0	0	0	0	0	0	0	0	0	0	0	0	0	1	0	0
1094	36	69	162	26.29				1	1	1	0	264	2950	10	50	1	0	0	0	0	0	0	0	1	0	0	0	0	0	1	0	0	0	0	1	0	0	1	0	0	0	1
1095	31	72	156	29.59				1	0	1	1	276	2950	10	50	0	0	0	0	0	0	0	0	0	0	0	0	0	0	0	0	0	0	0	1	0	0	1	0	0	0	0
1096	31	59	160	23.05				0	0	0	0	280	2980	8.33	50	0	0	0	0	0	0	0	0	0	0	0	0	0	0	0	0	0	0	0	1	0	0	0	0	0	0	0
1097	38	71	164	26.4				1	1	1	1	273	4050	10	52	1	0	0	0	0	0	0	0	1	0	0	0	1	0	0	0	1	0	0	1	0	0	1	0	0	0	0
1098	27	57	157	23.12				0	0	0	1	280	2950	10	50	0	0	0	0	0	0	0	0	0	0	0	0	0	0	0	0	0	0	0	1	0	0	0	0	0	0	0
1099	27	65	158	26.04				1	1	1	0	275	2600	10	48	0	0	0	0	0	0	0	0	1	0	0	0	0	0	0	0	0	0	0	0	0	0	1	0	0	0	0
1100	29	60	160	23.44				1	1	1	0	258	3150	10	50	0	0	0	0	0	1	0	1	0	1	0	0	1	0	0	0	0	1	0	1	0	0	1	0	0	0	0
1101	38	86	164	31.98				1	1	1	0	273	2900	10	48	1	0	0	0	0	0	0	0	1	1	0	0	0	0	0	0	0	0	0	1	0	0	1	0	0	0	0
1102	29	72	165	26.45				1	1	0	1	266	2900	10	50	0	0	0	0	0	0	0	0	0	0	0	0	0	0	0	0	0	0	0	1	0	0	0	0	0	0	0
1103	39	67	165	24.61				1	1	1	1	273	3250	10	50	1	0	0	0	0	0	0	0	1	1	0	0	0	0	0	0	0	0	0	1	0	0	1	0	0	0	0
1104	29	62	168	21.97				0	0	0	0	266	3210	10	50	0	0	0	0	0	0	0	0	0	0	0	0	1	0	0	0	0	0	0	1	0	0	0	0	0	0	0
1105	28	63	162	24.01				0	0	0	0	266	3080	10	50	0	0	0	0	0	0	0	0	0	0	0	0	0	0	0	0	0	0	0	0	0	0	0	0	0	0	0
1106	28	60	152	25.97				0	0	1	0	215	1500	10	45	0	0	0	0	0	0	0	1	0	0	0	0	1	0	0	0	0	0	1	0	0	1	1	0	1	0	0
1107	30	50	145	23.78				1	1	1	1	227	1900	10	40	0	0	0	0	0	0	0	1	1	1	0	0	0	0	0	0	0	0	0	0	0	0	1	0	1	0	0
1108	35	67	155	27.89				1	1	1	1	243	2440	10	46	1	0	0	0	0	0	0	1	1	0	0	0	0	1	0	0	0	0	1	0	0	0	1	0	1	0	0
1109	35	98	170	33.91				1	1	1	1	271	3200	10	50	1	0	0	0	0	0	0	0	1	1	0	0	0	0	0	0	0	0	0	0	0	0	1	0	0	0	0
1110	29	62	160	24.22				0	0	1	1	273	3400	10	50	0	0	0	0	0	0	0	0	0	0	0	0	0	0	0	0	0	0	0	0	0	0	1	0	0	0	0
1111	28	75	167	26.89				1	1	1	0	273	3450	10	50	0	0	0	0	0	0	0	0	1	1	0	0	0	1	0	0	0	0	0	0	0	0	1	0	0	0	0
1112	40	68	162	25.91				1	1	1	1	270	3550	10	51	1	0	0	0	0	0	0	0	1	0	0	0	0	0	0	0	0	0	0	0	0	0	1	0	0	0	0
1113	26	81	170	28.03				0	0	1	0	271	3000	10	50	0	0	0	0	0	0	0	0	0	0	0	0	0	0	0	0	0	0	1	0	0	0	1	0	0	0	0
1114	36	80	158	32.05				1	1	1	1	274	3850	10	50	1	0	0	0	0	0	0	0	1	0	0	0	0	0	0	0	0	0	0	0	0	0	1	0	0	0	0
1115	32	60	154	25.3				1	1	0	1	273	3800	10	50	0	0	0	0	0	0	0	0	0	0	0	0	0	0	0	0	0	0	0	0	0	0	0	0	0	0	0
1116	33	64	153	27.34				1	1	1	1	265	3200	10	50	0	0	0	0	0	0	0	0	1	0	0	0	1	0	0	0	0	0	1	0	0	0	1	0	0	0	0
1117	29	67	162	25.53				0	0	0	1	245	2450	10	49	0	0	0	0	0	0	0	1	0	0	0	0	1	0	0	0	0	0	1	0	0	0	0	0	1	0	0
1118	32	67	158	26.84				1	0	1	1	269	2800	10	50	0	0	0	0	0	0	1	0	0	0	0	0	0	0	0	0	0	0	0	1	0	0	1	0	0	0	1
1119	26	69	158	27.64				0	0	1	0	270	3700	10	51	0	0	0	0	0	0	0	0	0	0	0	0	0	0	0	0	0	1	0	0	0	0	1	0	0	0	0
1120	31	63	158	25.24				1	1	0	1	273	3160	10	50	0	0	0	0	0	0	0	0	0	0	0	0	0	0	0	0	0	0	0	1	0	0	0	0	0	0	0
1121	32	69	161	26.62				1	0	0	0	280	3590	10	50	0	0	0	0	0	1	0	0	0	0	0	0	0	0	0	0	0	0	0	0	0	0	0	0	0	0	0
1122	26	68	161	26.23				0	0	0	1	266	3690	10	50	0	0	0	0	0	0	0	0	0	0	0	0	0	0	0	0	0	0	0	1	0	0	0	0	0	0	0
1123	28	53	158	21.23				0	0	0	0	280	3150	10	50	0	0	0	0	0	0	0	0	0	0	0	0	0	0	0	0	0	0	0	1	0	0	0	0	0	0	0
1124	36	68	157	27.59				1	1	0	1	273	3610	10	50	1	0	0	0	0	0	0	0	0	0	0	0	1	0	0	0	0	0	0	0	0	0	0	0	0	0	0
1125	28	69	160	26.95				0	0	0	0	266	3410	10	50	0	0	0	0	0	0	0	0	0	0	0	0	0	0	0	0	0	0	1	0	0	0	0	0	0	0	0
1126	31	75	153	32.04				1	1	1	1	266	3300	10	50	0	0	0	0	0	0	0	0	1	0	0	0	0	0	0	0	0	0	0	0	0	0	1	0	0	0	0
1127	33	63	160	24.61				0	0	0	1	259	2590	10	50	0	0	0	0	0	1	0	0	0	0	0	0	0	0	0	0	0	0	0	1	0	0	0	0	0	0	0
1128	25	80	177	25.54				0	0	0	0	273	3230	10	50	0	0	0	0	0	0	0	0	0	0	0	0	0	0	0	0	0	0	0	0	0	0	0	0	0	0	0
1129	32	63	164	23.42				0	0	0	0	280	3510	10	50	0	0	0	0	0	0	0	0	0	0	0	0	0	0	0	0	0	0	0	0	0	0	0	0	0	0	0
1130	30	72	164	26.77				0	0	1	0	268	3500	10	51	0	0	0	0	0	0	1	0	0	0	0	0	0	0	0	0	0	0	1	0	0	0	1	0	0	0	0
1131	28	74	160	28.91				0	0	0	0	273	2840	10	50	0	0	0	1	0	0	0	0	0	0	0	0	0	0	0	0	0	0	0	0	0	0	0	0	0	0	0
1132	31	63	158	25.24				1	1	1	1	271	2900	10	50	0	0	0	0	0	0	0	0	1	0	0	0	1	0	0	0	0	0	0	1	0	0	1	0	0	0	0
1133	30	64	153	27.34				0	0	0	0	287	3420	10	50	0	0	0	0	0	0	0	0	0	0	0	0	1	0	0	0	0	0	0	0	0	0	0	0	0	0	0
1134	41	72	159	28.48				1	1	1	1	238	2600	9.67	48	1	0	0	0	1	0	0	1	1	0	0	0	0	0	0	0	0	1	0	0	0	0	1	0	0	0	0
1135	34	72	158	28.84				1	1	1	1	271	3450	10	50	0	0	0	0	0	0	0	0	1	0	0	0	0	0	0	0	0	0	0	0	0	0	1	0	0	0	0
1136	31	59	163	22.21				1	1	1	0	270	3550	10	50	0	0	0	0	0	0	0	0	1	0	0	0	0	0	0	0	0	0	0	0	0	0	1	0	0	0	0
1137	28	59	155	24.56				0	0	1	1	284	3200	10	50	0	0	0	0	0	0	0	0	0	0	0	0	0	0	0	0	0	0	1	1	0	0	1	0	0	0	0
1138	27	61	165	22.41				0	0	0	0	273	3120	10	50	0	0	0	0	0	0	0	0	0	0	0	0	0	0	0	0	0	0	1	0	0	0	0	0	0	0	0
1139	21	75	159	29.67				0	0	0	0	266	3660	10	50	0	0	0	0	0	0	0	0	0	1	0	0	0	0	0	0	0	0	1	1	0	0	0	0	0	0	0
1140	24	86	161	33.18				0	0	0	0	266	3290	10	50	0	0	0	0	0	0	0	0	0	0	0	0	0	0	0	0	0	0	1	1	0	0	0	0	0	0	0
1141	29	65	160	25.39				0	0	0	0	280	3470	10	50	0	0	0	0	0	0	0	0	0	0	0	0	0	0	0	0	0	0	1	1	0	0	0	0	0	0	0
1142	25	50	158	20.03				0	0	0	1	280	3320	10	50	0	0	0	0	0	0	0	0	0	0	0	0	0	0	0	0	0	0	1	0	0	0	0	0	0	0	0
1143	26	86	161	33.18				0	0	0	1	266	3130	10	50	0	0	0	0	0	0	0	0	0	0	0	0	0	0	0	0	0	0	1	0	0	0	0	0	0	0	0
1144	28	60	160	23.44				0	0	0	1	266	3420	10	50	0	0	0	0	0	0	0	0	0	0	0	0	0	0	0	0	0	0	1	1	0	0	0	0	0	0	0
1145	31	66	166	23.95				1	1	0	1	273	3830	10	50	0	0	0	0	0	0	0	0	0	0	0	0	0	1	0	0	0	0	0	1	0	0	0	0	0	0	1
1146	31	59	159	23.34				0	0	1	1	281	3750	9.67	51	0	0	0	0	1	0	0	0	0	0	0	0	0	0	0	0	0	0	0	0	0	0	1	0	0	0	1
1147	30	61	160	23.83				1	1	0	0	280	3190	10	50	0	0	0	0	0	0	0	0	0	0	0	0	0	0	0	0	0	0	0	0	0	0	0	0	0	0	0
1148	26	55	158	22.03				1	1	0	0	273	3160	10	50	0	0	0	0	0	0	0	0	0	0	0	0	0	0	0	0	0	0	1	0	0	0	0	0	0	0	0
1149	28	71	165	26.08				0	0	0	1	259	2840	10	50	0	0	0	0	0	0	0	0	0	1	0	0	0	0	0	0	0	0	1	1	0	0	0	0	0	0	0
1150	29	66	166	23.95				1	1	0	1	273	3320	10	50	0	0	0	0	0	0	0	0	0	0	0	0	0	0	0	0	0	0	0	1	0	0	0	0	0	0	0
1151	28	64	160	25				0	0	0	1	266	3160	10	50	0	0	0	0	0	0	0	0	0	0	0	0	0	0	0	0	0	0	1	0	0	0	0	0	0	0	0
1152	28	66	160	25.78				0	0	1	0	258	1420	9	43	0	0	0	0	0	0	1	1	0	0	0	0	0	0	0	0	0	0	0	1	0	0	1	1	1	0	0
1153	33	68	159	26.9				1	1	1	1	219	1610	6.67	35	0	0	0	0	0	0	0	1	1	0	0	0	1	0	0	0	0	1	1	0	0	0	1	0	1	0	0
1154	31	60	163	22.58				0	0	0	0	280	3320	10	50	0	0	0	0	0	0	0	0	0	0	0	0	0	0	0	0	0	0	0	1	0	0	0	0	0	0	0
1155	27	60	168	21.26				0	0	0	1	280	3030	10	50	0	0	0	0	0	0	0	0	0	0	0	0	0	0	0	0	0	0	0	0	0	0	0	0	0	0	0
1162	28	59	158	23.63				1	1	0	1	287	3630	10	50	0	0	0	0	0	0	0	0	0	0	0	0	0	0	0	0	0	0	0	1	0	0	0	0	0	0	0
1165	31	60	160	23.44				1	1	1	1	273	3250	10	50	0	0	0	0	0	0	0	0	1	1	0	0	0	0	0	0	0	0	0	0	0	0	1	0	0	0	0
1166	36	72	158	28.84				1	1	1	1	273	3950	10	52	1	0	0	0	0	0	0	0	1	0	0	0	1	0	0	0	0	0	0	1	0	0	1	0	0	0	0
1167	28	56	152	24.24				1	0	1	0	284	3700	10	50	0	0	0	0	0	0	0	0	0	1	0	0	0	0	0	0	0	0	0	0	0	0	1	0	0	0	0
1168	35	60	157	24.34				1	1	1	0	271	2800	10	48	1	0	0	0	0	0	0	0	1	0	0	0	0	0	0	0	0	0	0	0	0	0	1	0	0	0	0
1169	33	73	158	29.24				1	1	1	0	272	3000	10	48	0	0	0	0	0	0	0	0	1	1	0	0	0	0	0	0	0	0	0	1	0	0	1	0	0	0	0
1170	40	85	162	32.39				1	1	1	0	271	3750	10	50	1	0	0	0	0	0	0	0	1	1	0	0	0	0	0	0	0	0	0	0	0	0	1	0	0	0	0
1171	29	85	170	29.41				1	0	0	1	273	3440	10	50	0	0	0	0	0	0	0	0	0	0	0	0	0	0	0	0	0	0	0	0	0	0	0	0	0	0	0
1172	29	70	160	27.34				0	0	1	1	281	4050	10	50	0	0	0	0	0	0	0	0	0	0	0	0	0	0	0	0	1	0	0	0	0	0	1	0	0	0	0
1173	27	53	160	20.7				0	0	1	1	237	2350	10	47	0	0	0	0	0	0	0	1	0	0	0	0	1	0	0	0	0	1	0	0	0	0	1	0	1	0	0
1174	32	70	158	28.04				1	1	0	1	266	3770	10	50	0	0	0	0	0	0	0	0	0	1	0	0	0	0	0	0	0	0	0	1	0	0	0	0	0	0	0
1175	31	58	157	23.53				0	0	1	1	264	3300	10	50	0	0	0	1	0	1	0	0	0	0	0	0	1	0	0	0	0	0	0	1	0	0	1	0	0	0	0
1176	28	70	165	25.71				0	0	0	0	273	2980	10	50	0	0	0	0	0	0	0	0	0	0	0	0	0	0	0	0	0	0	0	0	0	0	0	0	0	0	0
1177	37	57	155	23.73				1	1	1	0	266	3300	0	50	1	1	0	0	0	0	0	0	1	0	0	0	0	0	0	0	0	0	0	1	0	0	1	0	0	0	0
1178	34	69	156	28.35				1	1	1	1	261	2900	10	48	0	0	0	0	0	0	0	0	1	0	0	0	0	0	0	0	0	0	0	0	0	0	1	0	0	0	0
1179	28	81	168	28.7				1	1	1	0	272	3450	10	50	0	0	0	0	0	0	0	0	1	1	0	0	0	0	0	0	0	0	0	0	0	0	1	0	0	0	0
1180	26	66	158	26.44				1	1	1	0	279	2750	10	48	0	0	0	0	0	0	0	0	1	0	0	0	1	0	0	0	0	0	0	1	0	0	1	0	0	0	0
1181	34	73	156	30				1	1	1	1	273	4200	10	52	0	0	0	0	0	0	0	0	1	1	0	0	0	0	0	0	1	0	0	0	0	0	1	0	0	0	0
1182	40	71	158	28.44				1	1	1	0	272	3590	10	50	1	0	0	0	0	0	0	0	1	0	0	0	1	0	0	0	0	0	0	0	0	0	1	0	0	0	0
1183	36	65	158	26.04				1	1	1	0	271	3000	10	50	1	0	0	0	0	0	0	0	1	1	0	0	0	0	0	0	0	0	0	0	0	0	1	0	0	0	0
1184	23	71	158	28.44				1	0	0	1	287	4270	10	50	0	0	0	0	0	0	0	0	0	0	0	0	1	0	0	0	1	0	0	0	0	0	0	0	0	0	0
1185	33	65	156	26.71				1	1	1	0	273	2750	10	48	0	0	0	0	0	0	0	0	1	0	0	0	0	0	0	0	0	0	0	1	0	0	1	0	0	0	0
1188	30	56	155	23.31				0	0	1	1	272	3100	10	50	0	0	0	1	0	0	0	0	0	0	0	0	0	0	0	0	0	0	0	0	0	0	1	0	0	0	0
1189	41	52	155	21.64				1	1	0	0	273	3460	10	50	1	0	0	0	0	1	0	0	0	0	0	0	0	0	0	0	0	0	0	0	0	0	0	0	0	0	0
1190	26	61	153	26.06				1	0	0	0	273	3260	10	50	0	0	0	0	0	0	0	0	0	0	0	0	0	0	0	0	0	0	0	0	0	0	0	0	0	0	0
1191	31	83	165	30.49				1	1	0	1	273	3500	10	50	0	0	0	0	0	0	0	0	0	0	0	0	0	0	0	0	0	0	0	1	0	0	0	0	0	0	0
1192	30	72	167	25.82				1	0	0	1	259	3660	10	50	0	0	0	0	1	0	0	0	0	0	0	0	0	0	0	0	0	0	1	0	0	0	0	0	0	0	0
1193	30	57	150	25.33				1	1	0	1	259	2770	10	50	0	0	0	1	0	0	0	0	0	0	0	0	1	0	0	0	0	0	0	0	0	0	0	0	0	0	0
1194	40	65	158	26.04				1	1	1	0	269	2600	10	48	1	0	0	0	0	0	0	0	1	0	0	0	0	0	0	0	0	0	0	1	0	0	1	0	0	0	0
1195	26	78	160	30.47				0	0	0	1	273	3540	10	50	0	0	0	0	0	0	0	0	0	0	0	0	0	0	0	0	0	0	1	1	0	0	0	0	0	0	0
1196	36	68	162	25.91				1	1	1	0	272	3350	10	50	1	0	0	0	0	0	0	0	1	0	0	0	0	0	0	0	0	0	0	1	0	0	1	0	0	0	0
1197	32	69	164	25.65				1	1	1	1	269	3300	10	50	0	0	0	0	0	0	0	0	1	0	0	0	0	0	0	0	0	0	0	0	0	0	1	0	0	0	0
1198	31	64	162	24.39				1	1	0	0	280	3210	10	50	0	0	0	0	0	0	0	0	0	0	0	0	0	0	0	0	0	0	0	0	0	0	0	0	0	0	0
1199	35	70	162	26.67				1	1	1	1	269	3250	10	50	1	0	0	0	0	0	0	0	1	0	0	0	0	0	0	0	0	0	0	1	0	0	1	0	0	0	0
1200	38	72	166	26.13				1	1	1	1	272	4250	10	51	1	0	0	0	0	0	0	0	1	0	0	0	0	0	0	0	1	0	0	1	0	0	1	0	0	0	1
1201	28	68	167	24.38				1	1	0	1	273	3740	10	50	0	0	0	0	0	0	0	0	0	0	0	0	0	0	0	0	0	0	0	1	0	0	0	0	0	0	0
1202	40	65	160	25.39				1	1	1	1	269	3600	10	51	1	0	0	0	0	0	0	0	1	0	0	0	0	0	0	0	0	0	0	0	0	0	1	0	0	0	0
1203	25	59	155	24.56				0	0	0	1	273	2690	10	48	0	0	0	0	0	0	0	0	0	0	0	0	0	0	0	0	0	0	0	0	0	0	0	0	0	0	0
1204	40	63	157	25.56				1	1	1	1	266	3700	10	50	1	0	0	0	0	0	0	0	1	0	0	0	0	0	0	0	0	0	0	0	0	0	1	0	0	0	1
1205	29	60	150	26.67				1	1	1	0	269	3700	10	50	0	0	0	0	0	0	0	0	1	1	0	0	1	0	0	0	0	0	0	0	0	0	1	0	0	0	0
1206	30	69	160	26.95				1	1	1	0	263	2900	10	50	0	0	0	0	0	0	0	0	1	0	0	0	0	1	0	0	0	0	0	0	0	0	1	0	0	0	0
1207	36	93	158	37.25				1	1	1	1	273	3700	10	50	1	0	0	0	0	0	0	0	1	1	0	0	0	0	0	0	0	0	0	0	0	0	1	0	0	0	0
1208	28	58	160	22.66				1	1	1	0	269	2900	10	50	0	0	0	0	0	0	0	0	1	0	0	0	0	0	0	0	0	0	0	1	0	0	1	0	0	0	0
1209	39	75	163	28.23				1	1	1	1	273	3550	10	50	1	0	0	0	0	0	0	0	1	0	0	0	0	0	0	0	0	0	0	0	0	0	1	0	0	0	0
1210	39	54	157	21.91				1	1	1	0	259	2710	10	49	1	0	0	0	0	0	0	0	1	0	0	0	1	0	0	0	0	0	0	0	0	0	1	0	0	0	0
1211	33	67	155	27.89				1	1	1	1	273	3100	10	50	0	0	0	0	0	1	0	0	1	0	0	0	0	0	0	0	0	0	0	0	0	0	1	0	0	0	0
1212	37	93	165	34.16				1	1	1	1	274	3900	10	50	1	0	0	0	0	0	0	0	1	0	0	0	0	0	0	0	0	0	0	0	0	0	1	0	0	0	0
1213	28	70	155	29.14				1	1	1	1	268	3400	10	50	0	0	0	0	0	0	0	0	1	0	0	0	1	0	0	0	0	0	0	0	0	0	1	0	0	0	0
1214	34	80	170	27.68				1	1	0	0	259	3220	10	50	0	0	0	0	0	0	0	0	1	1	0	0	0	0	0	0	0	0	0	0	0	0	0	0	0	1	1
1215	26	76	172	25.69				0	0	0	1	280	3780	10	50	0	0	0	0	0	0	0	0	0	0	0	0	0	0	0	0	0	0	0	0	0	0	0	0	0	0	0
1216	37	57	159	22.55				1	1	1	0	271	2700	10	48	1	0	0	0	0	0	0	0	1	1	0	0	0	0	0	0	0	0	1	0	0	0	1	0	0	0	0
1217	29	73	151	32.02				1	1	0	1	280	2990	10	50	0	0	0	0	0	0	0	0	0	0	0	0	1	0	0	0	0	0	0	0	0	0	0	0	0	0	0
1218	37	54	158	21.63				1	1	0	1	259	2830	10	50	1	0	0	0	0	0	0	0	0	0	0	0	0	0	0	0	0	0	1	0	0	0	0	0	0	0	0
1219	26	64	158	25.64				1	0	0	1	280	3310	10	50	0	0	0	0	0	0	0	0	0	0	0	0	0	0	0	0	0	0	0	0	0	0	0	0	0	0	0
1220	27	83	171	28.38				0	0	0	0	280	3880	10	50	0	0	0	0	0	0	0	0	0	0	0	0	1	0	1	0	0	0	0	1	0	0	0	0	0	0	0
1221	25	50	150	22.22				1	0	1	0	281	3090	10	50	0	0	0	0	0	0	1	0	0	0	0	0	0	0	0	0	0	0	0	0	0	0	1	0	0	0	0
1222	28	66	158	26.44				1	0	0	1	280	3320	10	50	0	0	0	0	0	0	0	0	0	0	0	0	0	0	0	0	0	0	0	1	0	0	0	0	0	0	0
1227	24	61	166	22.14				0	0	1	1	249	2450	10	46	0	0	1	0	1	0	0	1	0	0	0	0	0	0	0	0	0	0	0	0	0	0	1	0	1	0	0
1228	31	77	168	27.28	113	69		1	1	0	1	280	4160	10	50	0	0	0	0	0	0	0	0	0	0	0	0	0	0	1	0	1	0	0	1	0	0	0	0	0	0	0
1229	30	60	161	23.15				1	1	1	1	271	3450	10	50	0	0	0	0	0	0	0	0	1	0	0	0	0	0	0	0	0	0	0	0	0	0	1	0	0	0	0
1230	31	71	165	26.08				0	0	1	1	274	3000	10	50	0	0	0	0	0	0	1	0	0	1	0	0	1	0	0	0	0	0	0	0	0	0	1	0	0	0	0
1231	30	80	169	28.01				0	0	0	0	273	2940	10	50	0	0	0	0	0	0	0	0	0	0	0	0	0	0	0	0	0	0	0	0	0	0	0	0	0	0	0
1232	33	78	168	27.64				1	1	0	1	280	3990	10	50	0	0	0	0	0	0	0	0	0	0	0	0	0	0	0	0	0	0	0	0	0	0	0	0	0	0	0
1233	31	74	152	32.03				1	1	1	1	265	3250	10	50	0	0	1	1	0	0	0	0	0	0	0	0	1	0	0	0	0	0	0	0	0	0	1	0	0	0	0
1234	35	53	150	23.56				1	0	1	1	279	3300	9.67	50	1	0	0	0	0	0	0	0	1	0	0	0	0	0	0	0	0	0	0	0	0	0	1	0	0	0	0
1235	23	72	158	28.84				1	1	1	0	268	3000	10	50	0	0	0	0	0	0	0	0	1	0	0	0	0	0	0	0	0	0	0	0	0	0	1	0	0	0	0
1236	29	73	163	27.48				0	0	0	1	280	3640	10	50	0	0	0	0	0	0	0	0	0	1	0	0	0	0	0	0	0	0	0	0	0	0	0	0	0	0	0
1237	28	67	160	26.17				1	1	1	0	272	3350	10	50	0	0	0	0	0	0	0	0	1	0	0	0	1	0	0	0	0	0	0	0	0	0	1	0	0	0	0
1238	26	74	160	28.91				0	0	1	0	276	3150	10	50	0	0	0	0	0	0	0	0	0	0	0	0	0	0	0	0	0	0	0	1	0	0	1	0	0	0	0
1239	28	64	157	25.96	130	87		0	0	1	1	272	3650	9.33	50	0	0	0	0	0	0	0	0	0	0	0	0	0	0	0	0	0	0	0	0	0	0	1	0	0	0	0
1240	22	69	159	27.29				1	1	1	0	273	2900	10	49	0	0	0	0	0	0	0	0	1	0	0	0	0	0	0	0	0	0	0	0	0	0	1	0	0	0	0
1241	33	61	161	23.53				1	1	1	0	268	2700	10	50	0	0	0	0	0	0	1	0	1	0	0	0	0	0	0	0	0	0	1	0	0	0	1	0	0	0	0
1242	25	68	158	27.24				0	0	0	1	280	3470	10	50	0	0	0	0	0	0	0	0	0	0	0	0	1	0	0	0	0	0	1	0	0	0	0	0	0	0	0
1243	33	80	164	29.74				0	0	0	0	273	3220	10	50	0	0	0	0	0	0	0	0	0	0	0	0	0	0	0	0	0	0	0	0	0	0	0	0	0	0	0
1246	31	58	160	22.66				0	0	0	0	273	2940	10	50	0	0	0	0	0	0	0	0	0	0	0	0	1	0	0	0	0	0	0	0	0	0	0	0	0	0	0
1247	28	72	152	31.16				0	0	0	1	273	2950	10	50	0	0	0	0	0	0	0	0	0	0	0	0	0	0	0	0	0	0	0	0	0	0	0	0	0	0	0
1248	26	54	162	20.58				1	0	0	0	280	3320	9.33	50	0	0	0	0	0	0	0	0	0	0	0	0	1	0	0	0	0	0	0	1	0	0	0	0	0	0	0
1249	26	68	160	26.56				0	0	0	1	273	2980	10	50	0	0	0	0	0	1	0	0	0	0	0	0	1	0	0	0	0	0	1	1	0	0	0	0	0	0	0
1250	29	58	157	23.53				0	0	0	1	266	2790	10	50	0	0	0	0	0	0	0	0	0	0	0	0	0	0	0	0	0	0	0	0	0	0	0	0	0	0	0
1251	26	56	170	19.38				0	0	0	1	266	2680	10	50	0	0	0	0	0	0	0	0	0	0	0	0	0	0	0	0	0	0	0	1	0	0	0	0	0	0	0
1252	30	68	158	27.24				0	0	0	1	287	3480	10	50	0	0	0	0	0	0	0	0	0	0	0	0	0	0	0	0	0	0	0	1	0	0	0	0	0	0	0
1253	26	79	172	26.7				0	0	0	0	280	3150	10	50	0	0	0	0	0	0	0	0	0	0	0	0	0	0	0	0	0	0	0	0	0	0	0	0	0	0	0
1254	40	63	158	25.24				1	1	1	1	265	3400	10	50	1	0	0	0	0	0	0	0	1	0	0	0	0	0	0	0	0	0	0	0	0	0	1	0	0	0	0
1255	39	78	160	30.47				1	1	1	1	277	3450	10	50	1	0	0	0	0	0	1	0	0	0	0	0	1	0	0	0	0	0	0	0	0	1	1	0	0	0	0
1256	35	68	160	26.56				1	1	1	1	271	3150	10	50	1	0	0	0	0	0	0	0	1	0	0	0	1	0	0	0	0	0	0	0	0	0	1	0	0	0	0
1257	23	67	156	27.53				0	0	1	1	272	2550	10	48	0	0	0	0	0	0	0	0	0	0	0	0	1	0	0	0	0	0	1	0	0	0	1	0	0	0	0
1258	37	73	160	28.52				1	1	1	1	273	4350	10	51	1	0	0	0	0	0	0	0	1	1	0	0	1	0	0	0	1	0	0	1	0	0	1	0	0	0	0
1259	35	64	153	27.34				1	1	1	1	273	3400	10	50	1	0	0	0	0	0	0	0	1	0	0	0	1	0	0	0	0	0	0	0	0	0	1	0	0	0	1
1260	33	68	166	24.68				1	1	1	1	274	3250	10	50	0	0	0	0	0	0	0	0	1	0	0	0	0	0	0	0	0	0	0	0	0	0	1	0	0	0	0
1261	38	67	157	27.18				1	0	1	0	274	2400	10	48	1	0	0	0	0	0	0	0	0	1	0	0	0	0	0	0	0	0	0	0	0	0	0	0	1	0	0
1262	36	67	160	26.17				1	1	1	1	264	3650	10	50	1	0	0	0	0	0	0	0	1	1	0	0	0	0	0	0	0	0	0	0	0	0	1	0	0	0	0
1263	33	74	161	28.55				0	0	0	1	259	3180	10	50	0	0	0	0	0	0	0	0	0	0	0	0	0	0	0	0	0	0	0	0	0	0	0	0	0	0	0
1264	32	70	158	28.04				0	0	1	1	271	3350	10	50	0	0	0	0	0	0	1	0	0	0	0	0	0	0	0	0	0	0	0	1	0	0	1	0	0	0	1
1265	26	70	160	27.34				1	0	0	1	280	3490	10	50	0	0	0	0	0	0	0	0	0	0	0	0	0	0	0	0	0	0	0	1	0	0	0	0	0	0	0
1266	29	56	156	23.01				0	0	0	1	266	2820	10	50	0	0	0	0	0	1	0	0	0	0	0	0	0	0	0	0	0	0	1	1	0	0	0	0	0	0	1
1267	30	69.1	165	25.38	115	76		0	0	0	1	266	2630	10	50	0	0	0	0	0	0	0	0	0	0	0	0	1	0	0	0	0	0	0	1	0	0	0	0	0	0	0
1268	29	75	165	27.55				1	1	0	1	273	3890	10	50	0	0	0	0	0	0	0	0	0	0	0	0	0	0	0	0	0	0	0	0	0	0	0	0	0	0	0
1269	25	60	161	23.15	119	75		1	1	0	1	273	3500	10	50	0	0	0	0	0	0	0	0	0	0	0	0	0	0	0	0	0	0	0	0	0	0	0	0	0	0	0
1270	26	73	160	28.52				1	0	0	1	280	3600	10	50	0	0	0	0	0	0	0	0	0	0	0	0	0	0	0	0	0	0	1	0	0	0	0	0	0	0	0
1271	32	67	155	27.89				1	1	1	0	256	2900	10	49	0	0	0	1	0	0	0	1	1	0	0	0	1	0	0	0	0	0	0	1	0	0	1	0	0	0	0
1272	34	57	165	20.94				1	0	1	0	268	2850	10	49	0	0	0	0	0	0	0	0	0	1	0	0	0	0	0	0	0	0	1	0	0	0	1	0	0	0	0
1273	28	65	160	25.39				1	0	0	0	273	3370	9.5	50	0	0	0	0	0	0	1	0	0	0	0	0	0	0	0	0	0	0	0	0	0	0	0	0	0	0	0
1274	30	73	164	27.14				1	0	0	1	259	3700	10	50	0	0	0	0	0	0	0	0	0	0	0	0	0	0	0	0	0	0	1	0	0	0	0	0	0	0	0
1275	30	80	170	27.68				0	0	0	1	266	3420	10	50	0	0	0	0	0	0	0	0	0	0	0	0	0	0	0	0	0	0	1	1	0	0	0	0	0	0	1
1276	40	88	153	37.59				1	1	1	1	264	2850	10	50	1	0	0	0	0	0	0	0	1	1	0	0	0	0	0	0	0	0	0	0	0	0	1	0	0	0	0
1277	29	63	155	26.22				0	0	1	0	264	2800	10	49	0	0	0	0	1	1	0	0	0	1	0	0	1	0	0	0	0	0	0	1	0	0	1	0	0	0	0
1278	28	71	165	26.08				0	0	0	1	273	3670	10	50	0	0	0	0	0	1	0	0	0	0	0	0	1	0	0	0	0	0	0	1	0	0	0	0	0	0	0
1279	27	66	168	23.38				0	0	0	0	206	1260	0	29	0	1	0	0	0	0	0	1	0	0	0	0	0	0	0	0	0	0	0	0	0	0	0	0	1	0	0
1280	32	70	172	23.66				1	1	1	1	255	2730	8	48	0	0	0	0	0	0	0	1	1	0	0	0	1	0	0	0	0	0	1	0	0	0	1	0	0	0	0
1281	28	74	157	30.02				1	0	0	0	280	3530	10	50	0	0	0	0	0	0	0	0	0	0	0	0	0	0	0	0	0	0	1	0	0	0	0	0	0	0	0
1282	24	72	173	24.06				0	0	0	1	280	3950	10	50	0	0	0	0	0	0	0	0	0	1	0	0	0	0	0	0	0	0	0	0	0	0	0	0	0	0	0
1283	31	57	145	27.11				0	0	0	1	273	3010	10	50	0	0	0	0	0	0	0	0	0	0	0	0	0	0	0	0	0	0	0	1	0	0	0	0	0	0	0
1284	23	87	166	31.57				1	0	1	1	270	3850	10	50	0	0	0	0	0	0	0	0	0	0	0	0	0	0	0	0	0	0	0	1	0	0	1	0	0	0	0
1285	27	67	160	26.17				0	0	1	0	246	2330	9.33	46	0	0	0	0	0	0	0	1	0	0	0	0	0	0	0	0	0	0	1	0	0	0	1	0	1	0	0
1286	28	71	165	26.08				1	1	1	0	273	3000	10	50	0	0	0	0	0	0	0	0	1	0	0	0	0	0	0	0	0	0	0	0	0	0	1	0	0	0	0
1287	30	66	166	23.95				0	0	0	1	273	3790	10	50	0	0	0	0	0	0	0	0	0	0	0	0	0	0	0	0	0	0	0	1	0	0	0	0	0	0	0
1290	33	67	165	24.61				1	0	1	1	279	2950	10	50	0	0	0	0	0	0	0	0	0	0	0	0	0	0	0	0	0	0	0	0	0	0	1	0	0	0	0
1291	35	67	165	24.61				1	1	1	1	259	3050	10	50	1	0	0	0	0	0	0	0	1	0	0	0	0	0	0	0	0	0	0	1	0	0	1	0	0	0	0
1292	36	72	169	25.21				1	1	1	0	269	3150	10	50	1	0	0	0	0	0	0	0	1	1	0	0	0	0	0	0	0	0	0	0	0	0	1	0	0	0	0
1293	30	72	162	27.43				1	1	0	1	273	3750	9.33	50	0	0	0	0	0	0	0	0	0	0	0	0	0	0	0	0	0	0	0	1	0	0	0	0	0	0	0
1295	34	72	165	26.45				1	1	1	1	274	3690	10	50	0	0	0	0	0	0	0	0	1	0	0	0	0	0	0	0	0	0	0	0	0	0	1	0	0	0	1
1296	29	68	159	26.9				1	0	1	1	274	3150	10	50	0	0	0	0	0	0	0	0	0	1	0	0	0	0	0	0	0	0	0	1	0	0	1	0	0	0	0
1297	41	65	156	26.71				1	1	1	0	271	2850	9.33	50	1	0	0	0	0	1	0	0	0	1	0	0	1	0	0	0	0	1	0	0	0	0	1	0	0	0	0
1298	29	67	157	27.18				1	1	1	1	266	3110	10	50	0	0	0	0	0	0	0	0	0	0	0	0	0	0	0	0	0	0	0	0	0	0	1	0	0	0	0
1299	24	69	167	24.74				0	0	0	1	287	3380	10	50	0	0	0	0	0	0	0	0	0	0	0	0	1	0	0	0	0	0	0	0	0	0	0	0	0	0	0
1300	36	78	163	29.36				1	1	1	0	271	3450	10	50	1	0	0	0	0	0	0	0	1	1	0	0	0	0	0	0	0	0	0	0	0	0	1	0	0	0	0
1303	34	71	160	27.73				1	1	1	1	264	3100	10	50	0	0	0	0	0	0	0	0	1	0	0	0	0	0	0	0	0	0	1	1	0	0	1	0	0	0	1
1304	36	75	164	27.89				1	1	1	0	269	2950	10	50	1	0	0	0	0	0	0	0	1	0	0	0	0	0	0	0	0	0	0	0	0	0	1	0	0	0	0
1305	25	62	153	26.49				1	0	1	1	276	3700	10	51	0	0	0	0	0	0	0	0	0	0	0	0	0	0	0	0	0	0	0	0	0	0	1	0	0	0	0
1306	35	68	160	26.56				1	1	1	1	273	3750	10	50	1	0	0	0	0	0	0	0	1	0	0	0	1	0	0	0	0	0	0	0	0	0	1	0	0	0	0
1307	38	67	158	26.84				1	1	1	1	264	2950	10	49	1	0	0	0	0	0	0	0	1	0	0	0	0	0	0	0	0	0	0	1	0	0	1	0	0	0	0
1308	27	70	160	27.34				0	0	1	1	284	3950	10	50	0	0	0	0	0	0	0	0	0	0	0	0	0	0	0	0	0	0	0	0	0	0	1	0	0	0	0
1309	38	75	168	26.57				1	1	1	1	266	3200	10	50	1	0	0	0	0	0	0	0	1	0	0	0	0	0	0	0	0	0	0	1	0	0	1	0	0	0	0
1310	26	59	168	20.9				0	0	0	1	287	3440	10	50	0	0	0	0	0	0	0	0	0	0	0	0	1	0	0	0	0	0	0	0	0	0	0	0	0	0	0
1311	33	83	158	33.25				1	1	1	1	270	4100	10	52	0	0	0	0	0	0	0	0	1	1	0	0	0	0	0	0	1	0	0	1	0	0	1	0	0	0	0
1312	32	65	159	25.71				1	0	0	1	259	2850	10	50	0	0	0	0	0	0	0	0	0	0	0	0	1	0	0	0	0	0	0	0	0	0	0	0	0	0	0
1313	38	78	167	27.97				1	1	1	0	266	3050	10	50	1	0	0	0	0	0	0	0	1	0	0	0	0	0	0	0	0	0	0	0	0	1	1	0	0	0	0
1314	29	69	158	27.64				0	0	1	0	279	2850	10	50	0	0	0	0	0	0	0	0	0	0	0	0	0	0	0	0	0	0	0	0	0	1	1	0	0	0	0
1315	30	58	167	20.8	132	73	92.67	1	1	0	1	273	3170	10	50	0	0	0	0	0	0	0	0	0	0	0	0	0	0	0	0	0	0	0	1	0	0	0	0	0	0	0
1316	27	74	162	28.2				1	1	0	1	266	3300	10	50	0	0	0	0	0	0	0	0	0	0	0	0	0	0	0	0	0	0	1	0	0	0	0	0	0	0	0
1317	35	90	160	35.16				1	1	1	1	264	3650	10	50	1	0	0	0	0	0	0	0	1	1	0	0	0	0	0	0	0	0	1	0	0	0	1	0	0	0	0
1318	29	71	160	27.73				1	1	0	0	273	3100	10	50	0	0	0	0	0	0	0	0	0	0	0	0	0	0	0	0	0	0	1	0	0	0	0	0	0	0	0
1319	21	61	165	22.41				0	0	0	1	266	2820	10	50	0	0	0	0	0	0	0	0	0	0	0	0	0	0	0	0	0	0	1	0	0	0	0	0	0	0	0
1320	31	67	165	24.61				0	0	0	1	266	3510	10	50	0	0	0	0	0	0	0	0	0	0	0	0	1	0	0	0	0	0	0	1	0	0	0	0	0	0	0
1321	34	68	168	24.09				1	1	0	0	280	3290	10	50	0	0	0	0	0	0	0	0	0	0	0	0	0	0	0	0	0	0	0	0	0	0	0	0	0	0	0
1322	29	74	160	28.91				1	0	1	1	262	3300	10	50	0	0	0	0	1	0	0	0	0	0	0	0	0	0	0	0	0	0	0	0	0	0	1	0	0	0	0
1323	31	74	163	27.85				1	1	1	1	268	3700	10	50	0	0	0	0	0	0	0	0	0	0	0	0	1	0	0	0	0	1	0	0	0	0	1	0	0	0	0
1324	31	80	170	27.68				1	0	1	1	271	3550	10	50	0	0	0	1	0	0	0	0	0	0	0	0	0	0	0	0	0	0	0	0	0	0	1	0	0	0	0
1325	26	68	157	27.59				1	1	0	0	266	2830	0	50	0	1	0	0	0	0	0	0	0	0	0	0	0	0	0	0	0	0	0	1	0	0	0	0	0	0	0
1326	28	74	160	28.91				0	0	0	1	280	3400	10	50	0	0	0	0	0	0	0	0	0	0	0	0	1	0	0	0	0	0	0	0	0	0	0	0	0	0	0
1329	30	56	153	23.92				0	0	1	0	269	2450	10	49	0	0	0	0	0	0	0	0	0	0	0	0	0	0	0	0	0	0	0	0	0	0	1	0	1	0	0
1330	28	66	160	25.78				0	0	0	0	273	3350	10	50	0	0	0	0	0	0	0	0	0	0	0	0	1	0	0	0	0	0	0	0	0	0	0	0	0	0	0
1331	39	69	167	24.74				1	1	1	0	267	2600	10	49	1	0	0	0	0	0	0	0	1	0	0	0	0	0	0	0	0	0	0	0	0	0	1	0	0	0	0
1332	24	68	163	25.59				1	1	1	1	270	3350	10	50	0	0	0	0	0	0	0	0	1	0	0	0	0	0	0	0	0	0	0	0	0	0	1	0	0	0	0
1333	31	57	162	21.72				1	1	1	1	268	3550	10	50	0	0	0	0	0	0	0	0	1	0	0	0	0	0	0	0	0	0	0	1	0	0	1	0	0	0	0
1334	26	75	168	26.57				0	0	0	1	266	3090	10	50	0	0	0	0	0	0	0	0	0	0	0	0	0	0	0	0	0	0	0	0	0	0	0	0	0	0	0
1335	30	85	164	31.6				0	0	0	1	280	3580	10	50	0	0	0	0	0	0	0	0	0	0	0	0	0	0	0	0	0	0	0	0	0	0	0	0	0	0	0
1336	31	73	172	24.68				0	0	0	1	281	3840	10	50	0	0	0	0	0	0	0	0	0	0	0	0	0	0	0	0	0	0	0	1	0	0	0	0	0	0	0
1337	31	75	161	28.93				0	0	0	0	273	2980	10	50	0	0	0	0	0	0	1	0	0	0	0	0	1	0	0	0	0	0	0	0	0	0	0	0	0	0	0
1338	27	66	161	25.46				0	0	1	1	278	3600	10	50	0	0	0	0	0	0	0	0	0	0	0	0	0	0	0	0	0	0	0	0	0	0	1	0	0	0	0
1339	31	66	160	25.78				0	0	1	0	281	3200	10	50	0	0	0	0	0	0	0	0	0	0	0	0	0	0	0	0	0	0	1	1	0	0	1	0	0	1	0
1340	28	59	160	23.05				1	1	0	0	280	3470	10	50	0	0	0	0	0	0	0	0	0	0	0	0	0	0	0	0	0	0	0	1	0	0	0	0	0	0	0
1341	28	60	158	24.03				0	0	0	1	273	3410	10	50	0	0	0	0	0	0	0	0	0	0	0	0	1	0	0	0	0	0	0	0	0	0	0	0	0	0	0
1342	32	72	162	27.43				1	0	1	1	283	4200	10	51	0	0	0	0	0	0	0	0	0	0	0	0	0	0	0	0	1	0	0	1	0	0	1	0	0	0	0
1343	34	80	159	31.64				0	0	0	0	280	3740	10	50	0	0	0	0	0	0	0	0	0	0	0	0	1	0	0	0	0	0	0	0	0	0	0	0	0	0	0
1344	26	85	159	33.62				0	0	0	1	287	3500	10	50	0	0	0	0	0	0	0	0	0	0	0	0	1	0	1	0	0	0	0	1	0	0	0	0	0	0	0
1345	30	69	164	25.65				0	0	0	0	280	3300	10	50	0	0	0	1	0	0	0	0	0	0	0	0	0	0	0	0	0	0	0	1	0	0	0	0	0	0	0
1346	28	62	155	25.81				0	0	1	0	241	2050	10	48	0	0	0	0	0	0	0	1	0	0	0	0	0	0	0	0	0	0	0	1	0	1	1	0	1	0	0
1347	27	69	162	26.29				1	1	1	0	260	2600	10	49	0	0	0	0	0	0	0	0	1	0	0	0	0	0	0	0	0	0	0	1	0	1	1	0	0	0	0
1348	28	72	157	29.21				1	0	1	1	274	3350	10	50	0	0	0	0	0	0	0	0	0	0	0	0	0	0	0	0	0	0	0	1	0	1	1	0	0	0	0
1349	34	88	163	33.12				1	1	1	1	272	2800	10	49	0	0	0	0	0	0	0	0	1	0	0	0	0	0	0	0	0	0	0	0	0	0	1	0	0	0	0
1350	31	80	160	31.25				1	1	1	1	269	3400	10	50	0	0	0	0	0	0	0	0	1	0	0	0	1	0	0	0	0	0	0	0	0	0	1	0	0	0	1
1351	31	69	158	27.64				1	1	1	0	277	3600	10	50	0	0	0	0	0	0	0	0	1	0	0	0	0	0	0	0	0	0	0	0	0	0	1	0	0	0	0
1352	35	84	165	30.85				1	1	1	1	274	3700	10	50	1	0	0	0	0	0	0	0	1	0	0	0	0	0	0	0	0	0	0	1	0	0	1	0	0	0	0
1353	21	55	153	23.5				1	1	0	1	217	1700	0	45	0	1	0	0	0	0	0	1	0	0	0	0	0	0	0	0	0	0	0	0	1	0	0	0	1	0	0
1355	28	67	156	27.53				0	0	0	0	280	2580	10	50	0	0	0	0	0	1	0	0	0	0	0	0	1	0	0	0	0	0	0	0	0	0	0	0	0	0	0
1356	28	77	155	32.05				1	1	1	1	261	3250	9	50	0	0	0	0	0	0	0	0	1	0	0	0	0	0	0	0	0	0	0	0	0	0	1	0	0	0	0
1357	23	57	163	21.45				0	0	1	1	276	2850	10	49	0	0	0	0	0	0	1	0	0	0	0	0	0	0	0	0	0	0	0	0	0	0	1	0	0	0	0
1358	41	59	155	24.56				1	0	1	0	272	3250	10	50	1	0	0	0	0	0	0	0	0	1	0	0	0	0	0	0	0	0	0	0	0	0	1	0	0	0	0
1359	33	63	153	26.91				1	1	1	0	274	2950	10	49	0	0	0	0	0	0	0	0	1	0	0	0	0	0	0	0	0	0	0	1	0	0	1	0	0	0	0
1360	39	66	155	27.47				1	1	1	1	276	2900	10	50	1	0	0	0	0	0	0	0	1	0	0	0	0	0	0	0	0	0	0	0	0	0	1	0	0	0	0
1361	33	61	162	23.24				1	1	1	1	260	2950	10	49	0	0	0	0	0	0	0	0	1	0	0	0	0	0	0	0	0	0	0	0	0	0	1	0	0	0	0
1362	33	66	156	27.12				1	1	1	1	270	4100	10	52	0	0	0	0	0	0	0	0	1	0	0	0	0	0	0	0	1	0	0	0	0	0	1	0	0	0	0
1363	28	61	156	25.07				0	0	1	0	272	2750	10	49	0	0	0	0	0	0	0	0	0	0	0	0	0	0	0	0	0	0	0	0	0	0	1	0	0	0	0
1364	24	69	155	28.72				0	0	1	1	267	3350	10	50	0	0	0	0	0	0	0	0	0	0	0	0	0	0	0	0	0	1	0	0	0	0	1	0	0	0	0
1365	31	68	157	27.59				1	1	1	1	275	3300	10	50	0	0	0	0	0	0	0	0	1	0	0	0	0	0	0	0	0	0	0	0	0	0	1	0	0	0	0
1366	36	69	163	25.97				1	1	1	1	276	3300	10	50	1	0	0	0	0	0	0	0	1	1	0	0	0	0	0	0	0	0	0	1	0	0	1	0	0	0	0
1367	39	65	157	26.37				1	1	1	1	260	2950	10	49	1	0	0	0	0	0	0	0	1	0	0	0	0	0	0	0	0	0	0	0	0	0	1	0	0	0	0
1368	28	73	157	29.62				0	0	1	0	281	3200	10	50	0	0	1	0	0	0	0	0	0	0	0	0	0	0	0	0	0	0	0	1	0	0	1	0	0	0	0
1369	33	50	154	21.08				1	1	1	1	266	2930	9	49	0	0	0	0	0	0	0	0	1	0	0	0	1	0	0	0	0	0	1	0	0	0	1	0	0	0	0
1370	37	79	163	29.73				1	1	0	0	273	4090	10	50	1	0	0	0	0	1	0	0	0	1	0	0	0	0	0	0	1	0	0	1	0	0	0	0	0	0	0
1371	23	74	170	25.61				0	0	0	0	273	3130	10	50	0	0	0	0	0	0	0	0	0	0	0	0	0	0	0	0	0	0	1	1	0	0	0	0	0	0	0
1372	30	62	162	23.62				1	1	0	1	273	3120	10	50	0	0	0	0	0	0	0	0	0	1	0	0	0	0	0	0	0	0	1	1	0	0	0	0	0	0	0
1373	33	63	153	26.91				1	1	0	1	273	2650	10	50	0	0	0	0	0	0	0	0	0	0	0	0	0	0	0	0	0	0	0	0	0	0	0	0	0	0	0
1374	29	75	160	29.3				1	1	0	0	266	3180	10	50	0	0	0	0	0	0	0	0	0	1	0	0	1	0	0	0	0	0	0	0	0	0	0	0	0	0	0
1375	31	75	164	27.89				0	0	0	1	273	4140	10	50	0	0	0	0	0	0	0	0	0	0	0	0	0	0	0	0	1	0	1	0	0	0	0	0	0	0	0
1376	31	65	160	25.39				1	1	0	0	266	2950	10	50	0	0	0	0	0	0	0	0	0	0	0	0	0	0	0	0	0	0	1	0	0	0	0	0	0	0	0
1377	35	69	164	25.65				1	1	1	1	264	3100	10	50	1	0	0	0	1	0	0	0	1	0	0	0	0	0	0	0	0	0	0	0	0	0	1	0	0	0	0
1378	26	84	160	32.81				0	0	0	1	280	3260	10	50	0	0	0	0	0	0	0	0	0	0	0	0	1	0	0	0	0	0	0	1	0	0	0	0	0	0	0
1379	21	84	168	29.76				0	0	0	1	280	3620	10	50	0	0	0	0	0	0	0	0	0	0	0	0	0	0	0	0	0	0	0	0	0	0	0	0	0	0	0
1380	32	68	168	24.09				1	1	0	0	287	3730	10	50	0	0	0	0	0	0	0	0	0	0	0	0	0	0	0	0	0	0	0	0	0	0	0	0	0	0	0
1381	30	62	158	24.84				0	0	1	1	281	4350	10	53	0	0	0	0	0	0	0	0	0	0	0	0	0	0	0	0	1	0	0	0	0	0	1	0	0	0	0
1382	25	60	158	24.03				1	0	0	0	280	3560	10	50	0	0	0	0	0	0	0	0	0	0	0	0	0	0	0	0	0	0	0	0	0	0	0	0	0	0	1
1383	29	55	150	24.44				0	0	0	1	273	3160	10	50	0	0	0	0	0	0	0	0	0	0	0	0	0	0	0	0	0	0	0	1	0	0	0	0	0	0	0
1384	40	73	160	28.52				1	1	0	0	273	4080	10	50	1	0	0	0	0	0	0	0	0	0	0	0	1	0	0	0	1	0	0	0	0	0	0	0	0	0	1
1385	25	61	158	24.44				0	0	0	0	280	3440	10	50	0	0	0	0	0	0	0	0	0	0	0	0	0	0	0	0	0	0	0	0	0	0	0	0	0	0	0
1386	37	70	154	29.52				1	1	0	1	280	3440	10	50	1	0	0	0	0	0	0	0	0	0	0	0	1	0	0	0	0	0	0	1	0	0	0	0	0	0	0
1387	43	66	162	25.15				1	1	0	0	273	3460	10	50	1	0	0	0	0	0	0	0	0	0	0	0	0	0	0	0	0	0	0	1	0	0	0	0	0	0	0
1388	30	72	161	27.78				0	0	0	1	266	3410	10	50	0	0	0	0	0	0	0	0	0	0	0	0	1	0	0	0	0	0	1	0	0	0	0	0	0	0	0
1389	28	70	166	25.4				0	0	1	1	261	3700	9	50	0	0	0	0	0	0	1	0	0	1	0	0	1	0	0	0	0	0	0	1	0	0	1	0	0	0	0
1390	34	75	157	30.43				0	0	0	0	266	3460	0	50	0	1	0	0	0	0	0	0	0	0	0	0	0	0	0	0	0	0	0	1	0	0	0	0	0	0	0
1391	39	75	164	27.89				1	1	1	1	255	3200	10	50	1	0	0	0	0	0	0	1	0	1	0	0	0	0	0	0	0	0	0	0	0	0	1	0	0	0	0
1392	34	75	167	26.89				0	0	0	1	266	3480	10	50	0	0	0	0	1	0	0	0	0	0	0	0	0	0	0	0	0	0	0	1	0	0	0	0	0	0	0
1393	36	58	160	22.66				1	1	0	1	287	3110	10	50	1	0	0	0	0	0	0	0	0	0	0	0	0	0	0	0	0	0	0	1	0	0	0	0	0	0	0
1394	29	109	168	38.62				1	0	0	0	266	2860	10	48	0	0	0	1	0	0	0	0	0	1	0	0	0	0	1	0	0	0	0	0	0	0	0	0	0	0	0
1395	28	70	161	27.01				0	0	0	1	273	3080	10	50	0	0	0	0	0	0	1	0	0	0	0	0	0	0	0	0	0	0	1	0	0	0	0	0	0	0	0
1396	22	74	170	25.61				0	0	0	1	287	3770	10	50	0	0	0	0	0	0	0	0	0	0	0	0	0	0	0	0	0	0	0	1	0	0	0	0	0	0	0
1397	33	79	163	29.73				0	0	0	1	280	3770	10	51	0	0	0	0	0	0	0	0	0	0	0	0	0	0	0	0	0	0	0	1	0	0	0	0	0	0	0
1400	31	70	160	27.34				1	1	1	0	270	3400	10	50	0	0	0	0	0	0	0	0	1	1	0	0	0	0	0	0	0	0	1	1	0	0	1	0	0	0	0
1401	35	70	160	27.34				0	0	1	0	269	3160	4.33	50	1	0	0	0	0	0	1	0	0	0	0	0	1	0	0	0	0	0	0	1	0	0	1	0	0	0	0
1402	32	65	165	23.88				1	1	1	0	271	3700	10	50	0	0	0	0	0	0	0	0	1	0	0	0	0	0	0	0	0	0	0	0	0	0	1	0	0	0	0
1403	31	77	165	28.28				1	1	0	1	287	4060	10	50	0	0	0	0	0	0	0	0	0	0	0	0	1	0	0	0	1	0	0	0	0	0	0	0	0	0	0
1404	30	60	155	24.97				1	1	1	0	271	3300	10	50	0	0	0	0	0	0	0	0	1	0	0	0	0	0	0	0	0	0	0	1	0	0	1	0	0	0	0
1405	28	68	165	24.98				1	1	1	0	252	2700	10	50	0	0	0	0	0	0	0	1	1	0	0	0	0	0	0	0	0	0	0	1	0	0	1	0	0	0	0
1406	33	73	156	30				1	1	1	1	272	4100	10	50	0	0	0	0	0	0	0	0	0	0	0	0	0	0	0	0	1	0	0	0	0	0	1	0	0	0	0
1407	31	60	158	24.03				1	1	1	1	269	3100	10	50	0	0	0	0	0	0	0	0	1	0	0	0	0	0	0	0	0	0	0	0	0	0	1	0	0	0	0
1408	29	75	157	30.43				1	0	1	0	272	3550	10	50	0	0	0	0	0	0	0	0	1	0	0	0	0	0	0	0	0	0	0	0	0	0	1	0	0	0	0
1409	31	69	158	27.64				1	1	0	0	287	3940	10	51	0	0	0	0	0	0	0	0	0	0	0	0	1	0	0	0	0	0	0	0	0	0	0	0	0	0	0
1410	29	57	150	25.33				1	1	1	0	271	3250	10	50	0	0	0	0	0	0	0	0	1	0	0	0	0	0	0	0	0	0	0	0	0	0	1	0	0	0	0
1411	34	82	166	29.76				1	1	0	0	273	3560	10	50	0	0	0	0	0	0	0	0	0	0	0	0	0	0	0	0	0	0	1	1	0	0	0	0	0	0	0
1412	32	76	158	30.44				0	0	0	0	287	3770	10	50	0	0	0	0	0	0	0	0	0	0	0	0	0	0	0	0	0	0	0	0	0	0	0	0	0	0	0
1413	29	71	160	27.73				1	1	0	1	280	4010	10	50	0	0	0	0	0	0	1	0	0	0	0	0	0	0	0	0	1	0	0	0	0	0	0	0	0	0	0
1414	29	88	168	31.18				1	1	1	0	269	3100	10	50	0	0	0	0	0	0	0	0	1	0	0	0	0	0	0	0	0	0	0	0	0	0	1	0	0	0	0
1415	28	55	155	22.89				1	1	1	0	281	3450	10	50	0	0	0	0	0	0	1	0	1	0	0	0	1	0	0	0	0	0	1	0	0	0	1	0	0	0	0
1416	27	63	150	28				1	1	1	1	266	3150	10	50	0	0	0	0	0	0	0	0	1	0	0	0	1	0	0	0	0	0	1	0	0	0	1	0	0	0	0
1417	26	73	168	25.86				1	1	0	0	273	3240	10	50	0	0	0	0	0	0	0	0	0	0	0	0	1	0	0	0	0	0	0	0	0	0	0	0	0	0	0
1418	41	61	150	27.11				1	1	1	1	267	3800	10	50	1	0	0	0	0	0	0	0	1	1	0	0	0	0	0	0	0	0	0	0	0	0	1	0	0	0	0
1419	27	77	158	30.84				1	0	0	0	280	4000	10	51	0	0	0	0	0	0	0	0	0	0	0	0	0	0	0	0	1	0	0	0	0	0	0	0	0	0	0
1420	26	54	160	21.09				1	1	1	1	265	2900	10	50	0	0	0	0	0	0	0	0	1	0	0	0	1	0	0	0	0	0	0	0	0	0	1	0	0	0	0
1421	28	67	165	24.61				0	0	1	0	274	3350	10	50	0	0	0	0	0	0	0	0	1	0	0	0	0	0	0	0	0	0	0	0	0	0	1	0	0	0	0
1422	29	64	162	24.39				1	1	1	0	264	2750	10	49	0	0	0	0	0	0	0	0	1	0	0	0	0	0	0	0	0	0	0	0	0	0	1	0	0	0	0
1423	37	66	158	26.44				1	1	1	1	218	1340	9	40	1	0	1	0	1	0	1	1	0	0	0	0	0	0	0	0	0	0	1	0	0	0	1	0	1	0	0
1424	37	65	160	25.39				1	1	1	1	261	2900	10	48	1	0	0	1	0	0	0	0	1	0	0	0	0	0	0	0	0	0	0	0	0	0	1	0	0	0	0
1425	33	62	155	25.81				1	1	1	1	270	3000	10	50	0	0	0	0	0	0	0	0	1	0	0	0	1	0	0	0	0	0	0	0	0	0	1	0	0	0	0
1426	35	63	160	24.61				1	1	1	1	266	3450	10	50	1	0	0	0	1	0	0	0	1	0	0	0	0	0	0	0	0	0	0	0	0	0	1	0	0	0	0
1427	33	69	169	24.16				1	1	0	1	280	3330	10	50	0	0	0	0	0	0	0	0	0	0	0	0	0	0	0	0	0	0	0	0	0	0	0	0	0	0	0
1428	31	96	163	36.13				1	1	1	0	266	4050	10	50	0	0	0	0	0	0	0	0	1	1	0	0	1	0	0	0	1	0	0	0	0	0	1	0	0	0	0
1429	29	64.8	156	26.63	116	76		0	0	0	0	244	2360	10	48	0	0	0	0	0	0	0	1	0	0	0	0	1	0	0	0	0	0	1	0	0	0	0	0	1	0	0
1430	31	68	152	29.43				0	0	1	0	268	2900	10	50	0	0	0	0	0	0	0	0	0	1	0	0	0	0	0	0	0	0	0	1	0	0	1	0	0	0	0
1431	31	85	152	36.79				1	0	1	0	273	4330	10	52	0	0	0	0	0	0	0	0	0	0	0	0	0	0	0	0	1	0	0	0	0	0	1	0	0	0	0
1432	34	65	158	26.04				1	1	1	1	271	3650	10	51	0	0	0	0	0	0	0	0	1	1	0	0	0	0	0	0	0	0	0	0	0	0	1	0	0	0	0
1433	30	61	152	26.4				0	0	1	0	273	3300	10	50	0	0	0	0	0	0	0	0	0	0	0	0	0	0	0	0	0	0	0	1	0	0	1	0	0	0	0
1434	42	77	163	28.98				1	0	1	0	270	3900	10	50	1	0	0	0	0	0	0	0	0	1	0	0	0	0	0	0	0	0	1	0	0	0	1	0	0	0	0
1435	31	71	169	24.86				0	0	0	1	280	3520	10	50	0	0	0	0	0	0	0	0	0	0	0	0	0	0	0	0	0	0	1	0	0	0	0	0	0	0	0
1436	28	60	165	22.04				0	0	1	0	279	3200	9.67	50	0	0	0	0	0	0	0	0	0	0	0	0	0	0	0	0	0	0	1	1	0	0	1	0	0	1	0
1437	27	66	157	26.78				1	0	0	0	273	3760	10	50	0	0	0	0	0	0	0	0	0	0	0	0	1	0	0	0	0	0	0	0	0	0	0	0	0	0	0
1438	22	61	164	22.68				0	0	0	0	259	2920	10	50	0	0	0	0	0	0	0	0	0	0	0	0	1	0	0	0	0	0	0	1	0	0	0	0	0	0	0
1439	30	62	155	25.81				0	0	0	1	280	3330	10	50	0	0	0	0	0	0	0	0	0	0	0	0	0	0	0	0	0	0	1	1	0	0	0	0	0	0	0
1440	31	66	156	27.12				1	0	0	0	280	3150	10	50	0	0	0	0	0	0	0	0	0	0	0	0	0	0	0	0	0	0	0	1	0	0	0	0	0	0	0
1441	28	64	158	25.64				0	0	0	1	273	3000	10	50	0	0	0	0	0	0	0	0	0	0	0	0	1	0	0	0	0	0	0	0	0	0	0	0	0	1	0
1442	30	65	160	25.39				0	0	0	0	273	3240	10	50	0	0	0	0	0	0	0	0	0	0	0	0	0	0	0	0	0	0	1	0	0	0	0	0	0	0	0
1443	36	74	160	28.91				1	1	1	1	268	3300	10	50	1	0	0	0	0	0	0	0	1	1	0	0	0	1	0	0	0	0	0	1	0	0	1	0	0	0	0
1444	36	61	157	24.75				1	1	1	1	266	3400	10	50	1	0	0	0	0	0	0	0	1	0	0	0	0	0	0	0	0	0	0	1	0	0	1	0	0	0	0
1445	26	69	165	25.34				0	0	0	0	280	3730	10	50	0	0	0	0	0	0	0	0	0	0	0	0	0	0	1	0	0	0	1	1	0	0	0	0	0	0	0
1446	36	66	153	28.19				1	1	1	0	264	3250	10	50	1	0	0	0	0	0	0	0	1	1	0	0	1	0	0	0	0	0	0	0	0	0	1	0	0	0	0
1447	31	63	170	21.8				0	0	1	0	273	2900	10	50	0	0	0	0	0	0	0	0	0	0	0	0	0	0	0	0	0	0	0	0	0	1	1	0	0	0	0
1448	29	89	153	38.02				1	1	1	0	257	3100	10	50	0	0	0	0	0	0	0	1	1	1	0	0	0	0	0	0	0	0	0	0	0	0	1	0	0	0	0
1449	32	79	158	31.65				1	1	1	1	253	3400	10	49	0	0	0	0	0	0	0	1	1	1	0	0	0	0	0	0	0	0	1	0	0	0	1	0	0	0	0
1450	32	76	160	29.69				1	1	0	1	273	3390	10	50	0	0	0	0	0	0	0	0	0	0	0	0	0	0	0	0	0	0	1	1	0	0	0	0	0	0	1
1451	28	79	170	27.34				1	1	1	1	266	3200	10	50	0	0	0	0	0	0	0	0	1	0	0	0	0	0	0	0	0	0	0	1	0	0	1	0	0	0	0
1452	35	70	158	28.04				1	1	1	1	273	3150	10	50	1	0	0	0	0	0	0	0	1	1	0	0	0	0	0	0	0	0	0	0	0	0	1	0	0	0	0
1453	30	60	148	27.39				1	1	1	0	272	2750	10	50	0	0	0	0	0	0	0	0	1	0	0	0	1	0	0	0	0	0	0	0	0	0	1	0	0	0	0
1454	28	58	155	24.14				1	1	1	0	267	2900	10	48	0	0	0	0	0	0	0	0	1	0	0	0	0	0	0	0	0	0	0	0	0	0	1	0	0	0	0
1455	27	50	157	20.28				0	0	0	1	266	2430	10	46	0	0	0	0	0	0	0	0	0	1	0	0	0	0	0	0	0	0	0	1	0	0	0	0	1	0	0
1456	35	66	158	26.44				1	1	1	0	265	3350	10	50	1	0	0	0	0	0	0	0	1	0	0	0	0	0	0	0	0	0	1	0	0	0	1	0	0	0	0
1457	24	54	163	20.32				0	0	1	0	273	3050	10	50	0	0	0	0	0	0	1	0	0	0	0	0	0	0	0	0	0	0	1	1	0	0	1	0	0	0	0
1458	30	62	159	24.52				1	1	1	1	270	2930	10	50	0	0	0	0	0	0	0	0	0	0	0	0	0	0	0	0	0	0	0	0	0	0	1	0	0	0	1
1461	26	64	158	25.64				1	1	1	0	271	3200	10	50	0	0	0	0	0	0	0	0	1	0	0	0	0	0	0	0	0	0	0	0	0	0	1	0	0	0	0
1462	27	80	161	30.86				0	0	1	1	276	3750	10	50	0	0	0	0	0	0	0	0	0	1	0	0	0	0	0	0	0	0	0	0	0	0	1	0	0	0	0
1463	30	75	163	28.23				1	1	1	0	208	1180	0	30	0	0	0	0	0	0	0	1	1	0	0	0	0	0	0	0	0	0	0	0	0	0	0	0	1	0	0
1464	33	62	163	23.34				1	0	1	0	269	3800	9.33	50	0	0	0	0	0	0	0	0	0	1	0	0	0	0	0	0	0	0	0	0	0	0	1	0	0	0	0
1465	29	62	156	25.48				0	0	1	1	275	3050	10	50	0	0	0	0	0	0	0	0	0	0	0	0	1	0	0	0	0	0	0	1	0	0	1	0	0	0	0
1466	25	75	156	30.82				0	0	1	1	283	3250	10	50	0	0	0	1	0	0	0	0	0	1	0	0	0	0	0	0	0	0	1	0	0	1	1	0	0	0	0
1467	30	55	163	20.7				1	1	1	1	242	2380	10	48	0	0	0	0	0	0	1	1	0	1	0	0	0	0	0	0	0	0	0	0	0	0	1	0	1	0	0
1468	27	59	156	24.24				1	0	0	1	287	3320	10	50	0	0	0	0	0	0	0	0	0	0	0	0	0	0	0	0	0	0	0	0	0	0	0	0	0	0	0
1469	28	67	160	26.17				0	0	0	1	266	3240	10	50	0	0	0	0	0	0	0	0	0	0	0	0	0	0	0	0	0	0	0	1	0	0	0	0	0	0	0
1470	28	77	156	31.64				1	1	1	1	266	3550	9	50	0	0	0	0	0	0	0	0	1	0	0	0	0	0	0	0	0	0	0	1	0	0	1	0	0	0	0
1471	28	55	162	20.96				1	1	1	0	269	3000	10	50	0	0	0	0	0	0	0	0	1	0	0	0	0	0	0	0	0	0	0	0	0	0	1	0	0	0	0
1472	34	59	158	23.63				1	1	1	1	273	3600	10	50	0	0	0	0	0	0	0	0	1	0	0	0	0	0	0	0	0	0	0	0	0	0	1	0	0	0	0
1473	32	63	161	24.3				1	0	0	1	280	3290	10	50	0	0	0	0	0	0	0	0	0	1	0	0	0	0	0	0	0	0	0	1	0	0	0	0	0	0	0
1474	30	62	160	24.22				1	1	1	1	266	3400	10	50	0	0	0	0	0	0	0	0	1	1	0	0	0	0	0	0	0	0	0	0	0	0	1	0	0	0	0
1477	29	69	160	26.95				1	1	1	1	272	3800	10	52	0	0	0	0	0	0	0	0	1	0	0	0	0	0	0	0	0	0	0	0	0	0	1	0	0	0	0
1478	30	74	165	27.18				1	1	1	0	271	2800	10	50	0	0	0	0	0	0	0	0	1	0	0	0	0	1	0	0	0	0	0	0	0	0	1	0	0	0	0
1479	27	74	168	26.22				0	0	0	0	280	3500	10	50	0	0	0	0	0	0	0	0	0	0	0	0	0	0	0	0	0	0	0	0	0	0	0	0	0	0	1
1480	34	81	164	30.12				1	1	1	1	276	3850	10	50	0	0	0	0	0	1	0	0	1	0	0	0	0	0	0	0	0	0	0	0	0	0	1	0	0	0	0
1481	36	81	167	29.04				1	1	1	0	271	3900	10	50	1	0	0	0	0	0	0	0	1	0	0	0	1	0	0	0	0	0	0	0	0	0	1	0	0	0	0
1482	42	64	153	27.34				1	1	1	1	265	3250	10	50	1	0	0	0	0	0	0	0	1	0	0	0	1	0	0	0	0	0	0	0	0	0	1	0	0	0	0
1483	31	52	154	21.93				0	0	0	0	273	2850	10	50	0	0	0	0	0	0	1	0	0	0	0	0	1	0	0	0	0	0	0	0	0	0	0	0	0	0	0
1484	28	78	160	30.47				0	0	1	0	273	3800	10	50	0	0	0	0	0	0	0	0	0	0	0	0	0	0	0	0	0	0	0	1	0	0	1	0	0	0	0
1485	28	63	163	23.71				0	0	0	1	273	2990	10	50	0	0	0	0	0	0	0	0	0	0	0	0	1	0	1	0	0	0	1	1	0	0	0	0	0	0	0
1486	25	56	155	23.31				1	0	1	1	271	3450	10	50	0	0	0	0	0	0	0	0	0	0	0	0	1	0	0	0	0	0	0	0	0	0	1	0	0	0	0
1487	38	67	159	26.5				1	1	1	1	273	3900	10	50	1	0	0	0	0	0	0	0	1	0	0	0	0	0	0	0	0	0	0	1	0	0	1	0	0	0	0
1488	28	70	160	27.34				1	0	1	0	282	3750	10	50	0	0	0	0	0	0	0	0	0	0	0	0	0	0	0	0	0	0	0	1	0	0	1	0	0	0	0
1489	27	64	158	25.64				0	0	0	1	287	3600	10	50	0	0	0	0	0	0	0	0	0	0	0	0	1	0	0	0	0	0	0	0	0	0	0	0	0	0	0
1490	19	93	173	31.07				0	0	1	0	272	3500	10	50	0	0	0	0	0	0	0	0	0	0	0	0	1	0	0	0	0	0	0	0	0	0	1	0	0	0	0
1491	28	67	158	26.84				1	0	1	1	290	3900	10	50	0	0	0	0	0	0	0	0	0	0	0	0	0	0	0	0	0	0	1	0	0	0	1	0	0	0	0
1492	26	66	158	26.44				1	1	1	1	275	3400	10	50	0	0	0	0	0	0	0	0	1	0	0	0	0	0	0	0	0	0	0	0	0	0	1	0	0	0	0
1493	27	66	158	26.44				1	0	1	1	277	3300	9.33	50	0	0	0	0	0	0	0	0	0	0	0	0	0	0	0	0	0	0	0	0	0	0	1	0	0	0	1
1494	27	68	158	27.24				1	0	1	1	273	3850	10	50	0	0	0	0	0	0	0	0	0	0	0	0	1	0	0	0	0	0	0	0	0	0	1	0	0	0	0
1495	27	71	162	27.05				0	0	1	0	266	2700	10	49	0	0	0	0	0	0	0	0	0	0	0	0	0	0	0	0	0	0	0	1	0	0	1	0	0	0	0
1496	26	60	162	22.86				1	0	0	1	280	3150	10	50	0	0	0	0	0	0	0	0	0	1	0	0	1	0	0	0	0	0	1	0	0	0	0	0	0	0	0
1497	25	55	153	23.5				1	1	1	0	273	2950	10	49	0	0	0	0	0	0	0	0	1	0	0	0	0	0	0	0	0	0	0	0	0	0	1	0	0	0	0
1498	29	63	158	25.24				1	0	1	0	273	3700	10	50	0	0	0	0	0	0	0	0	0	0	0	0	0	0	0	0	0	0	0	1	0	0	1	0	0	0	0
1499	28	66	160	25.78				1	0	0	1	259	3170	10	50	0	0	0	0	0	0	0	0	0	0	0	0	0	0	0	0	0	0	1	0	0	0	0	0	0	0	0
1500	23	90	160	35.16				0	0	1	0	277	3680	10	50	0	0	0	0	0	0	1	0	0	0	0	0	0	0	0	0	0	0	1	0	0	0	1	0	0	0	0
1501	26	65	156	26.71				0	0	1	0	279	3900	10	50	0	0	0	0	0	1	1	0	0	0	0	0	0	0	0	0	0	0	0	0	0	0	1	0	0	0	0
1502	29	63	153	26.91				1	0	0	0	280	3580	10	50	0	0	0	0	0	0	0	0	0	0	0	0	0	0	0	0	0	0	0	0	0	0	0	0	0	0	0
1503	28	60	164	22.31				0	0	0	1	273	3130	10	50	0	0	0	0	0	0	0	0	0	1	0	0	1	0	0	0	0	0	0	0	0	0	0	0	0	0	0
1504	30	76	163	28.6				1	1	1	0	255	2570	10	46	0	0	0	0	1	0	0	1	0	0	0	0	0	0	0	0	0	0	0	0	0	0	1	0	0	0	0
1505	33	57	160	22.27				1	1	1	0	271	2850	10	50	0	0	0	0	0	0	0	0	1	0	0	0	0	0	0	0	0	0	0	1	0	0	1	0	0	0	0
1506	23	63	162	24.01				0	0	0	0	273	3180	10	50	0	0	0	0	0	1	0	0	0	0	0	0	0	0	0	0	0	0	1	0	0	0	0	0	0	0	0
1507	28	63	160	24.61				0	0	0	1	273	3330	10	50	0	0	0	0	0	0	1	0	0	0	0	0	0	0	0	0	0	0	1	1	0	0	0	0	0	0	0
1510	32	82	168	29.05				1	0	1	1	268	3550	10	50	0	0	0	0	0	0	0	0	1	0	0	0	0	0	0	0	0	0	1	1	0	0	1	0	0	0	0
1511	35	74	158	29.64				1	1	1	1	248	2610	10	47	1	0	0	1	0	0	0	1	1	1	0	0	0	0	0	0	0	0	1	1	0	0	1	0	0	0	0
1512	25	53	145	25.21				1	1	0	1	203	1160	0	29	0	1	0	0	0	0	0	1	1	0	0	0	0	0	0	0	0	0	0	0	0	0	0	0	1	0	0
1513	27	66	160	25.78				1	0	1	1	267	3450	10	50	0	0	1	0	1	0	0	0	0	0	0	0	0	0	0	0	0	0	0	0	0	0	1	0	0	0	0
1514	31	75	163	28.23				1	1	1	0	268	3550	10	50	0	0	0	1	0	0	0	0	1	0	0	0	0	0	0	0	0	0	0	1	0	0	1	0	0	0	1
1515	29	63	160	24.61				0	0	0	0	280	3280	10	50	0	0	0	0	0	0	0	0	0	0	0	0	0	0	0	0	0	0	0	1	0	0	0	0	0	0	0
1516	37	56	156	23.01				1	0	1	0	270	2745	9	48	1	0	0	0	0	0	1	0	0	0	0	0	0	0	0	0	0	0	0	0	0	0	1	0	0	0	0
1519	29	67	150	29.78				1	1	1	0	257	2600	9	49	0	0	0	0	0	0	0	1	1	1	0	0	0	0	0	0	0	0	0	1	0	0	1	0	0	0	0
1520	30	64	152	27.7				1	0	1	1	256	2800	10	49	0	0	0	0	0	0	0	1	0	0	0	0	0	0	0	0	0	1	0	0	0	0	1	0	0	0	0
1521	26	64	158	25.64				1	1	0	0	266	2670	10	50	0	0	0	0	0	0	0	0	0	0	0	0	0	0	0	0	0	0	0	1	0	0	0	0	0	0	0
1522	33	59	147	27.3				1	1	0	1	266	3380	10	50	0	0	0	0	0	0	0	0	0	0	0	0	0	0	0	0	0	0	0	0	0	0	0	0	0	0	0
1523	33	72	159	28.48				1	1	0	1	252	2830	10	50	0	0	0	0	0	0	0	1	0	0	0	0	0	0	0	0	0	0	0	1	0	0	0	0	0	0	0
1524	40	84	163	31.62				1	1	1	1	268	3350	10	50	1	0	0	0	0	0	0	0	1	0	0	0	0	0	0	0	0	0	0	0	0	0	1	0	0	0	0
1525	27	84	158	33.65				1	1	1	1	260	2900	10	49	0	0	0	0	0	0	0	0	1	1	0	0	1	0	0	0	0	0	0	0	0	0	1	0	0	0	0
1526	27	66	162	25.15				1	1	1	1	272	3400	10	50	0	0	0	0	0	0	0	0	1	0	0	0	0	0	0	0	0	0	0	0	0	0	1	0	0	0	0
1527	29	56	158	22.43				1	0	1	0	265	3040	8.67	48	0	0	0	0	0	0	0	0	1	0	0	0	1	0	0	0	0	0	0	0	0	0	1	0	0	0	0
1528	30	71	160	27.73				1	1	1	1	260	2950	10	50	0	0	0	0	0	0	0	0	1	0	0	0	1	0	0	0	0	0	0	0	0	0	1	0	0	0	0
1529	25	70	158	28.04				0	0	1	1	273	3300	10	50	0	0	0	0	0	0	0	0	0	0	0	0	0	0	0	0	0	0	0	0	0	0	1	0	0	0	0
1530	32	63	161	24.3				1	1	1	0	274	3200	10	50	0	0	0	0	0	0	0	0	1	0	0	0	0	0	0	0	0	0	0	1	0	0	1	0	0	0	0
1531	28	56	153	23.92				0	0	1	1	270	3100	10	50	0	0	0	0	0	0	0	0	0	0	0	0	0	0	0	0	0	0	0	0	0	0	1	0	0	0	0
1532	34	59	148	26.94				1	1	1	1	271	3300	10	50	0	0	0	0	0	0	0	0	1	0	0	0	0	0	0	0	0	0	0	0	0	0	1	0	0	0	1
1533	29	73	164	27.14				0	0	0	0	273	2830	10	50	0	0	0	0	0	0	0	0	0	0	0	0	0	0	0	0	0	0	1	1	0	0	0	0	0	0	0
1534	28	80	168	28.34				1	0	0	0	266	3500	10	50	0	0	0	0	0	0	0	0	0	0	0	0	0	0	0	0	0	0	0	1	0	0	0	0	0	0	0
1535	26	82	160	32.03				0	0	0	1	273	3340	10	50	0	0	0	0	0	0	0	0	0	0	0	0	0	0	1	0	0	0	0	1	0	0	0	0	0	0	0
1536	32	64	162	24.39				0	0	0	0	273	3440	10	50	0	0	0	0	0	0	0	0	0	0	0	0	0	0	1	0	0	0	1	0	0	0	0	0	0	0	0
1537	30	73	167	26.18				0	0	0	1	273	3610	10	50	0	0	1	0	0	0	0	0	0	0	0	0	0	0	0	0	0	0	0	1	0	0	0	0	0	0	0
1538	32	69	170	23.88				0	0	0	1	273	3390	10	50	0	0	0	0	0	0	0	0	0	0	0	0	0	0	0	0	0	0	1	1	0	0	0	0	0	0	0
1539	29	61	157	24.75				0	0	0	0	259	2990	10	50	0	0	0	0	0	0	0	0	0	0	0	0	1	0	0	0	0	0	0	0	0	0	0	0	0	0	0
1540	26	77	170	26.64				0	0	1	1	259	2900	10	48	0	0	0	0	0	0	1	0	0	0	0	0	0	0	0	0	0	0	0	0	0	0	1	0	0	0	0
1541	34	59	160	23.05				1	0	0	1	266	2960	10	50	0	0	0	0	0	0	0	0	0	0	0	0	0	0	0	0	0	0	0	1	0	0	0	0	0	0	0
1542	31	69	158	27.64				1	1	1	1	273	3400	10	50	0	0	0	0	0	0	0	0	1	0	0	0	0	0	0	0	0	0	0	1	0	0	1	0	0	0	0
1543	32	60	160	23.44				1	1	1	1	241	2550	10	48	0	0	0	0	0	0	0	1	0	0	0	0	0	0	0	0	0	0	1	1	0	0	1	0	0	0	0
1544	33	101	158	40.46				1	1	1	0	271	3200	9.33	50	0	0	0	1	0	0	0	0	1	1	0	0	0	0	0	0	0	0	0	1	0	0	1	0	0	0	0
1545	30	88	160	34.38				1	1	1	1	252	3700	10	50	0	0	0	0	0	0	1	1	1	0	0	0	0	0	0	0	0	0	0	1	0	0	1	0	0	0	0
1546	29	62	156	25.48				0	0	0	1	273	3460	10	50	0	0	0	0	0	0	0	0	0	1	0	0	1	0	0	0	0	0	0	0	0	0	0	0	0	0	0
1547	30	58	161	22.38				0	0	0	1	200	1260	0	40	0	1	0	0	0	0	0	1	0	0	0	0	0	0	0	0	0	0	0	0	0	0	0	0	1	0	0
1548	41	82	169	28.71				1	1	1	1	272	3650	10	50	1	0	0	0	0	0	0	0	0	1	0	0	1	0	0	0	0	0	0	0	1	0	1	0	0	0	0
1549	30	66	163	24.84				1	1	1	1	274	3500	10	50	0	0	0	0	0	0	0	0	1	1	0	0	0	0	0	0	0	0	0	1	0	0	1	0	0	0	0
1550	27	65	158	26.04				1	0	0	1	273	3450	10	50	0	0	0	0	0	0	0	0	0	0	0	0	1	0	0	0	0	0	0	1	0	0	0	0	0	0	0
1551	27	64	160	25				0	0	0	0	273	3490	10	50	0	0	0	0	0	0	0	0	0	0	0	0	0	0	0	0	0	0	1	0	0	0	0	0	0	0	0
1552	40	69	160	26.95				1	1	1	0	270	3150	10	50	1	0	0	0	0	0	0	0	1	1	0	0	0	0	0	0	0	0	0	0	0	0	1	0	0	0	0
1553	25	70	162	26.67				0	0	1	0	267	2700	10	48	0	0	0	0	0	0	0	0	0	0	0	0	0	0	0	0	0	0	1	0	0	0	1	0	0	0	0
1554	30	51	158	20.43				1	1	0	0	197	1100	0	42	0	1	0	0	0	0	0	1	0	0	0	0	0	0	0	0	0	0	0	0	0	0	0	0	1	0	1
1555	34	62	159	24.52				1	1	1	0	273	3450	10	50	0	0	0	0	0	0	0	0	1	0	0	0	0	0	0	0	0	0	0	1	0	0	1	0	0	0	0
1556	26	85	156	34.93				0	0	1	1	274	4000	10	52	0	0	1	0	0	0	1	0	0	0	0	0	1	0	0	0	1	0	1	0	0	0	1	0	0	0	0
1557	29	86	168	30.47				0	0	1	1	279	4650	9.67	52	0	0	1	0	0	0	0	0	0	0	0	0	0	0	0	0	1	0	0	1	0	0	1	0	0	0	0
1558	24	79	160	30.86				0	0	0	0	280	3200	10	50	0	0	0	0	0	0	0	0	0	0	0	0	0	0	0	0	0	0	0	0	0	0	0	0	0	0	0
1559	34	62	157	25.15				0	0	1	1	273	3200	10	50	0	0	0	0	0	0	0	0	0	0	0	0	0	0	0	0	0	0	0	0	0	0	1	0	0	0	0
1560	34	70	160	27.34	138	91		1	1	1	1	274	3200	10	50	0	0	0	1	0	0	0	0	1	0	0	0	1	0	0	0	0	0	0	0	0	0	1	0	0	0	0
1561	27	70	159	27.69				1	1	1	0	270	3000	10	50	0	0	0	0	0	0	0	0	1	0	0	0	0	0	0	0	0	0	0	0	0	0	1	0	0	0	0
1562	37	65	160	25.39				1	1	1	0	273	3510	10	50	1	0	0	0	0	0	0	0	0	0	0	0	0	0	0	0	0	0	0	1	0	0	0	0	0	0	0
1563	26	63	166	22.86				1	1	0	1	273	2660	10	50	0	0	0	0	0	0	0	0	0	0	0	0	0	0	0	0	0	0	0	1	0	0	0	0	0	0	0
1564	33	68	158	27.24				1	1	1	1	274	3550	10	50	0	0	0	0	0	0	0	0	1	0	0	0	0	0	0	0	0	0	0	0	0	0	1	0	0	0	1
1565	28	73	158	29.24				0	0	1	1	273	3450	10	50	0	0	0	0	0	0	0	0	0	0	0	0	0	0	0	0	0	0	0	0	0	0	1	0	0	0	0
1566	27	102	162	38.87				1	1	1	0	273	3950	10	51	0	0	0	0	0	0	0	0	1	0	0	0	0	0	0	0	0	0	0	0	0	0	1	0	0	0	0
1567	29	65	160	25.39				1	1	1	0	271	3350	10	50	0	0	0	0	0	0	0	0	1	0	0	0	0	0	0	0	0	0	0	0	0	0	1	0	0	0	0
1568	25	66	167	23.67				0	0	1	1	261	3050	9.67	50	0	0	0	0	0	0	0	0	0	0	0	0	0	0	0	0	0	0	1	0	0	0	1	0	0	0	0
1569	28	65	163	24.46				1	1	0	1	273	3940	10	50	0	0	0	0	0	0	0	0	0	0	0	0	1	0	0	0	0	0	0	1	0	0	0	0	0	0	0
1570	27	78	164	29				1	0	0	1	280	3490	10	50	0	0	0	0	0	0	0	0	0	0	0	0	0	0	0	0	0	0	1	0	0	0	0	0	0	0	0
1571	29	90	163	33.87				0	0	1	1	235	2640	9	49	0	0	0	0	0	0	1	1	0	1	0	0	1	0	0	0	0	0	0	0	0	0	1	0	0	0	0
1572	31	65	168	23.03				1	1	1	1	245	2620	9.33	47	0	0	0	0	0	0	0	1	1	0	0	0	0	0	0	0	0	0	0	0	0	0	1	0	0	0	0
1573	28	72	161	27.78				1	0	1	0	293	3500	10	50	0	0	0	0	0	0	0	0	0	0	0	0	0	0	0	0	0	0	0	0	0	0	1	0	0	0	0
1574	32	61	151	26.75				0	0	0	0	280	3680	10	50	0	0	0	0	0	1	0	0	0	1	0	0	0	0	0	0	0	0	0	0	0	0	0	0	0	0	0
1575	35	65	158	26.04				1	1	0	0	280	3280	10	50	1	0	0	0	0	0	0	0	0	0	0	0	0	0	0	0	0	0	0	1	0	0	0	0	0	0	0
1576	36	78	160	30.47				1	0	1	1	266	2900	10	48	1	0	0	0	0	0	0	0	0	1	0	0	0	0	0	0	0	0	0	1	0	0	1	0	0	0	0
1577	30	65	170	22.49				0	0	1	1	263	3050	10	50	0	0	0	0	0	0	0	0	0	0	0	0	0	0	0	0	0	0	0	1	0	0	1	0	0	0	0
1578	27	56	158	22.43				1	0	1	1	279	3400	10	50	0	0	0	0	0	0	0	0	0	0	0	0	0	0	0	0	0	0	0	1	0	1	1	0	0	0	0
1579	26	85	160	33.2				0	0	1	1	287	3750	9.67	50	0	0	0	0	0	0	0	0	0	0	0	0	0	0	0	0	0	0	0	1	0	0	1	0	0	0	0
1580	28	60	164	22.31				0	0	0	0	287	3820	10	50	0	0	0	1	0	0	0	0	0	0	0	0	0	0	0	0	0	0	0	0	0	0	0	0	0	0	0
1581	34	49	168	17.36				0	0	1	0	221	1450	9.67	43	0	0	1	0	0	0	0	1	0	0	0	0	1	0	0	0	0	0	0	0	0	0	1	0	1	1	0
1582	39	76	160	29.69				1	1	1	1	259	3950	10	52	1	0	0	0	0	0	0	0	1	0	0	0	0	0	0	0	0	0	0	1	0	0	1	0	0	0	0
1583	33	69	157	27.99				1	1	1	0	264	3000	10	50	0	0	0	0	0	0	0	0	1	0	0	0	0	0	0	0	0	0	0	1	0	1	1	0	0	0	0
1585	34	66	162	25.15				0	0	1	0	282	2900	10	49	0	0	0	0	0	0	0	0	0	1	0	0	0	0	0	0	0	0	0	0	0	0	1	0	0	0	0
1586	28	67	158	26.84				0	0	1	1	284	3950	10	51	0	0	0	0	0	0	0	0	0	1	0	0	0	0	0	0	0	0	0	0	0	0	1	0	0	0	0
1587	34	73	153	31.18				1	1	1	0	268	3200	10	50	0	0	0	0	0	0	0	0	1	0	0	0	0	0	0	0	0	0	0	0	0	0	1	0	0	0	0
1588	27	76	170	26.3				0	0	0	0	280	3230	10	50	0	0	0	0	0	0	0	0	0	0	0	0	0	0	0	0	0	0	1	0	0	0	0	0	0	0	0
1589	29	68	162	25.91				1	1	0	1	273	3470	10	50	0	0	0	0	0	0	0	0	0	0	0	0	0	0	0	0	0	0	1	0	0	0	0	0	0	0	0
1590	27	62	163	23.34				1	1	0	1	280	3310	10	50	0	0	0	0	0	0	0	0	0	0	0	0	0	0	0	0	0	0	0	0	0	0	0	0	0	0	0
1591	30	70	160	27.34				1	1	0	0	266	3110	10	50	0	0	0	0	1	0	0	0	0	0	0	0	1	0	0	0	0	0	0	0	0	0	0	0	0	0	0
1592	26	72	170	24.91				1	0	0	0	280	3770	10	50	0	0	0	0	0	0	0	0	0	0	0	0	1	0	0	0	0	0	1	0	0	0	0	0	0	0	0
1593	30	77	160	30.08				1	0	0	0	273	3230	10	50	0	0	0	0	0	0	0	0	0	0	0	0	0	0	0	0	0	0	0	0	0	0	0	0	0	0	1
1594	33	82	160	32.03				1	1	1	1	275	3550	10	51	0	0	0	0	0	0	0	0	1	0	0	0	0	0	0	0	0	0	0	1	0	0	1	0	0	0	0
1595	39	77	162	29.34				1	1	1	1	271	3300	10	50	1	0	0	0	0	0	0	0	1	0	0	0	0	0	0	0	0	0	0	1	0	0	1	0	0	0	0
1596	29	61	154	25.72				1	1	1	0	272	3150	10	50	0	0	0	0	0	0	0	0	0	0	0	0	1	0	0	0	0	0	0	1	0	0	1	0	0	0	0
1597	31	63	160	24.61				0	0	1	1	270	3200	10	50	0	0	0	0	0	0	0	0	0	0	0	0	0	0	0	0	0	0	0	0	0	0	1	0	0	0	0
1598	30	61	158	24.44				0	0	1	1	270	3200	10	50	0	0	0	0	0	0	0	0	0	0	0	0	1	0	0	0	0	0	0	0	0	0	1	0	0	0	0
1599	22	61	156	25.07				1	1	1	1	272	3250	10	50	0	0	0	0	0	0	0	0	1	0	0	0	1	0	0	0	0	0	0	1	0	0	1	0	0	0	0
1600	20	57	153	24.35				1	1	1	1	249	1950	9.67	46	0	0	0	0	0	0	1	1	1	0	0	0	0	0	0	0	0	0	0	1	0	0	1	1	1	0	0
1601	28	78	163	29.36				0	0	1	0	289	4000	10	50	0	0	0	0	0	1	1	0	0	0	0	0	0	0	0	0	1	0	0	1	0	0	1	0	0	0	0
1602	29	65	163	24.46				0	0	0	0	273	2710	10	50	0	0	0	0	0	0	0	0	0	0	0	0	1	0	0	0	0	0	0	0	0	0	0	0	0	0	0
1603	23	75	170	25.95				1	0	0	1	280	3400	10	50	0	0	0	0	0	0	0	0	0	0	0	0	1	0	1	0	0	0	1	0	0	0	0	0	0	0	0
1604	32	81	168	28.7				0	0	0	0	287	3720	10	50	0	0	0	0	0	0	0	0	0	0	0	0	0	0	0	0	0	0	0	0	0	0	0	0	0	0	0
1605	29	64	156	26.3				0	0	1	0	269	2650	8.67	49	0	0	0	0	0	0	1	0	0	0	0	0	0	0	0	0	0	0	0	0	0	1	1	0	0	0	0
1606	26	78	163	29.36				1	1	1	0	271	3350	10	50	0	0	0	0	0	0	0	0	1	0	0	0	0	0	0	0	0	0	0	0	0	0	1	0	0	0	0
1607	34	85	161	32.79				1	1	0	0	280	3740	10	50	0	0	0	0	0	0	0	0	0	0	0	0	0	0	0	0	0	0	0	0	0	0	0	0	0	0	0
1608	28	56	155	23.31				0	0	0	0	273	3060	10	50	0	0	0	0	0	0	0	0	0	0	0	0	0	0	0	0	0	0	1	0	0	0	0	0	0	0	0
1609	33	73	155	30.39				1	1	0	1	280	3260	10	50	0	0	0	0	0	0	0	0	0	0	0	0	1	0	0	0	0	0	0	1	0	0	0	0	0	0	0
1610	40	69	160	26.95				1	1	1	0	273	3800	9.33	50	1	0	0	1	0	0	0	0	0	1	0	0	1	0	0	0	0	0	1	1	0	0	1	0	0	0	0
1611	27	69	156	28.35				0	0	0	0	280	3950	10	50	0	0	0	0	0	0	0	0	0	0	0	0	0	0	0	0	0	0	0	1	0	0	0	0	0	0	0
1612	27	69	158	27.64				0	0	0	0	280	3950	10	50	0	0	0	0	0	0	0	0	0	0	0	0	0	0	0	0	0	0	0	1	0	0	0	0	0	0	0
1613	22	98	170	33.91				0	0	0	1	280	3540	10	50	0	0	0	0	0	0	0	0	0	0	0	0	1	0	0	0	0	0	0	0	0	0	0	0	0	0	0
1614	37	63	155	26.22				1	1	1	0	263	3250	10	50	1	0	0	0	0	0	0	0	1	0	0	0	0	0	0	0	0	0	0	0	0	0	1	0	0	0	0
1615	21	70	160	27.34				1	1	0	1	185	1020	9	35	0	1	0	0	0	0	0	1	0	0	0	0	0	0	0	0	0	0	0	0	0	0	0	0	1	0	0
1616	31	58	163	21.83				0	0	0	1	266	3370	10	50	0	0	0	0	1	0	0	0	0	0	0	0	1	0	0	0	0	0	1	1	0	0	0	0	0	0	0
1617	28	62	160	24.22				1	0	1	1	263	2900	9.33	49	0	0	0	0	0	0	1	0	0	0	0	0	0	0	0	0	0	0	0	1	0	1	1	0	0	0	1
1618	25	68	162	25.91				0	0	1	1	286	3750	10	50	0	0	0	0	0	0	1	0	0	0	0	0	0	0	0	0	0	0	0	0	0	0	1	0	0	0	0
1619	37	73	159	28.88				1	1	1	1	264	3400	10	50	1	0	0	0	0	0	0	0	1	1	0	0	0	0	0	0	0	0	0	0	0	0	1	0	0	0	0
1620	32	70	156	28.76				1	1	1	0	261	2850	10	50	0	0	0	0	0	0	0	0	1	0	0	0	0	0	0	0	0	0	0	0	0	0	1	0	0	0	0
1621	30	78	167	27.97				0	0	0	1	273	3390	10	50	0	0	0	0	0	0	0	0	0	0	0	0	0	0	0	0	0	0	0	0	0	0	0	0	0	0	0
1622	34	74	160	28.91				1	1	1	0	188	850	7.67	30	0	0	0	0	0	0	0	1	1	0	0	0	0	0	0	0	0	0	1	0	0	0	1	0	1	0	1
1623	31	58	168	20.55				0	0	1	0	240	1360	10	44	0	0	1	0	0	0	1	1	0	0	0	0	0	0	0	0	0	0	0	1	0	0	1	0	1	0	0
1624	33	69	158	27.64				1	0	0	1	280	3930	10	50	0	0	0	0	0	0	0	0	0	1	0	0	0	0	1	0	0	0	0	0	0	0	0	0	0	0	0
1625	25	73	166	26.49				1	0	0	1	273	3840	10	50	0	0	0	0	0	0	0	0	0	1	0	0	0	0	0	0	0	0	1	0	0	0	0	0	0	0	0
1626	28	67	165	24.61				1	0	0	1	273	3370	10	50	0	0	0	0	0	0	0	0	0	1	0	0	0	0	0	0	0	0	1	1	0	0	0	0	0	0	0
1627	30	67	165	24.61				1	1	1	0	273	3100	10	50	0	0	0	0	0	0	0	0	1	0	0	0	0	0	0	0	0	0	0	0	0	0	1	0	0	0	0
1628	31	72	165	26.45				0	0	0	1	280	3800	10	50	0	0	0	0	0	0	0	0	0	0	0	0	0	0	0	0	0	0	0	0	0	0	0	0	0	0	0
1629	28	64	164	23.8				1	0	0	0	273	3480	10	50	0	0	0	0	0	0	0	0	0	0	0	0	0	0	0	0	0	0	1	0	0	0	0	0	0	0	0
1630	25	67	160	26.17				1	0	0	1	273	3160	10	50	0	0	0	0	0	0	0	0	0	1	0	0	0	0	0	0	0	0	1	0	0	0	0	0	0	0	0
1631	29	64	160	25				1	1	0	0	266	3070	10	50	0	0	0	0	0	0	0	0	0	0	0	0	1	0	0	0	0	0	1	0	0	0	0	0	0	0	0
1632	24	70	165	25.71				1	1	0	0	266	3230	10	50	0	0	0	0	0	0	0	0	0	0	0	0	0	0	0	0	0	0	1	1	0	0	0	0	0	0	0
1633	30	73	166	26.49				1	1	0	0	266	3140	10	50	0	0	0	0	0	0	0	0	0	0	0	0	0	0	0	0	0	0	0	0	0	0	0	0	0	0	0
1636	31	61	160	23.83				1	1	0	1	280	3750	10	50	0	0	0	0	0	1	0	0	0	0	0	0	0	0	0	0	0	0	0	0	0	0	0	0	0	0	0
1637	40	76	165	27.92				1	1	1	0	260	2400	10	47	1	0	0	0	0	0	0	0	1	0	0	0	0	0	0	0	0	0	0	0	0	0	1	0	1	0	1
1638	26	63	164	23.42				0	0	1	0	278	2950	10	50	0	0	0	0	0	0	0	0	0	0	0	0	0	0	0	0	0	0	0	0	0	1	1	0	0	0	0
1639	35	57	168	20.2				1	1	1	0	266	3150	10	50	1	0	0	0	0	0	0	0	1	0	0	0	0	0	0	0	0	0	0	0	0	1	1	0	0	0	0
1640	32	60	152	25.97				1	1	1	1	261	2650	10	50	0	0	0	0	0	0	0	0	1	0	0	0	0	0	0	0	0	0	0	0	0	0	1	0	0	0	0
1641	27	67	158	26.84				0	0	1	1	286	3900	9.67	50	0	0	0	0	1	0	0	0	0	0	0	0	0	1	0	0	0	0	0	1	0	0	1	0	0	0	0
1642	29	63	151	27.63				1	1	1	1	271	2850	9	48	0	0	0	0	0	0	1	0	0	0	0	0	0	0	0	0	0	0	1	0	0	0	1	0	0	0	0
1643	31	53	158	21.23				1	1	1	1	263	2950	10	50	0	0	0	0	1	0	0	0	1	0	0	0	1	0	0	0	0	0	0	1	0	0	1	0	0	0	0
1644	32	67	155	27.89				1	1	1	0	271	2700	10	50	0	0	0	0	0	0	0	0	1	0	0	0	0	0	0	0	0	0	0	1	0	0	1	0	0	0	0
1645	30	63	161	24.3				0	0	0	0	266	3370	10	50	0	0	1	0	0	0	0	0	0	1	0	0	1	0	0	0	0	0	0	0	0	0	0	0	0	0	0
1646	34	64	158	25.64				0	0	0	1	273	3400	10	50	0	0	0	0	0	0	1	0	0	1	0	0	1	0	0	0	0	0	0	0	0	0	0	0	0	0	0
1647	25	67	158	26.84				1	1	1	0	270	2950	10	48	0	0	0	0	0	0	0	0	1	0	0	0	0	0	0	0	0	0	0	0	0	0	1	0	0	0	0
1648	38	70	162	26.67				1	1	1	1	264	3650	10	50	1	0	0	0	0	1	0	0	1	0	0	0	0	0	0	0	0	0	0	0	0	1	1	0	0	0	0
1649	30	80	160	31.25				0	0	0	1	280	3580	10	50	0	0	0	0	0	0	0	0	0	0	0	0	1	0	0	0	0	0	0	0	0	0	0	0	0	0	0
1650	31	60	162	22.86				1	1	0	1	266	3090	10	50	0	0	0	0	0	0	0	0	0	0	0	0	0	0	0	0	0	0	0	0	0	0	0	0	0	0	0
1651	35	73	162	27.82				1	1	1	1	273	3150	10	50	1	0	0	0	0	0	0	0	1	0	0	0	0	0	0	0	0	0	0	0	0	0	1	0	0	0	0
1652	28	75	161	28.93				1	1	1	0	271	3300	10	50	0	0	0	0	0	0	0	0	1	0	0	0	0	0	0	0	0	0	0	0	0	0	1	0	0	0	0
1653	37	67	162	25.53				1	1	1	1	272	3850	10	50	1	0	0	0	0	0	0	0	1	0	0	0	0	0	0	0	0	0	0	0	0	0	1	0	0	0	0
1654	24	72	165	26.45				1	0	1	1	258	2850	10	50	0	0	0	0	0	0	0	1	0	0	0	0	1	0	0	0	0	1	0	0	0	0	1	0	0	0	0
1655	25	63	157	25.56				0	0	0	1	280	3180	10	50	0	0	0	0	0	0	1	0	0	0	0	0	0	0	0	0	0	0	1	0	0	0	0	0	0	0	1
1656	28	64	160	25				1	1	0	0	266	2570	10	50	0	0	0	0	0	0	0	0	0	0	0	0	1	0	0	0	0	0	1	1	0	0	0	0	0	0	0
1657	33	58	158	23.23				1	1	0	0	259	3530	10	50	0	0	0	0	0	0	0	0	0	1	0	0	0	0	0	0	0	0	0	0	0	0	0	0	0	0	1
1658	32	63	158	25.24				1	1	0	0	280	3770	10	50	0	0	0	0	0	1	0	0	0	0	0	0	0	0	0	0	0	0	0	0	0	0	0	0	0	0	0
1659	28	68	159	26.9				0	0	0	1	273	3260	10	50	0	0	0	0	0	0	0	0	0	0	0	0	0	0	0	0	0	0	1	1	0	0	0	0	0	0	0
1660	26	54	163	20.32				0	0	0	1	280	2900	10	50	0	0	0	0	0	0	0	0	0	0	0	0	1	0	0	0	0	0	1	0	0	0	0	0	0	0	0
1661	29	75	167	26.89				1	1	0	1	280	3610	10	50	0	0	0	0	0	0	0	0	0	0	0	0	0	0	0	0	0	0	0	0	0	0	0	0	0	0	0
1662	24	70	165	25.71				1	0	0	0	266	2870	10	50	0	0	0	0	0	0	0	0	0	1	0	0	0	0	0	0	0	0	0	0	0	0	0	0	0	0	0
1663	32	69	155	28.72				1	1	1	1	270	3900	10	50	0	0	0	0	0	0	0	0	1	0	0	0	1	0	0	0	0	0	0	0	0	0	1	0	0	0	0
1664	42	63	167	22.59				1	1	1	0	267	3100	10	50	1	0	0	0	1	0	0	0	0	0	0	0	0	0	0	0	0	0	0	1	0	1	1	0	0	0	0
1665	32	62	154	26.14				1	1	1	1	263	3450	10	50	0	0	0	0	0	1	0	0	1	1	0	0	0	0	0	0	0	0	0	1	0	0	1	0	0	0	0
1666	32	65	170	22.49				0	0	1	1	270	3350	10	50	0	0	0	0	0	0	1	0	0	0	0	0	0	0	0	0	0	0	0	0	0	0	1	0	0	0	0
1667	30	60	156	24.65				0	0	1	0	260	2045	10	45	0	0	0	0	0	0	0	0	0	0	0	0	0	0	0	0	0	0	0	0	0	1	1	1	1	0	0
1668	31	67	152	29				0	0	1	0	277	3300	10	50	0	0	0	0	0	0	0	0	0	0	0	0	1	0	0	0	0	0	0	1	0	0	1	0	0	0	0
1669	41	51	149	22.97				1	1	1	1	268	3450	10	50	1	0	0	0	0	0	0	0	1	0	0	0	0	0	0	0	0	0	0	0	0	1	1	0	0	0	0
1670	26	60	160	23.44				0	0	1	1	270	3500	10	51	0	0	0	0	0	0	0	0	1	0	0	0	0	0	0	0	0	0	0	0	0	0	1	0	0	0	0
1673	31	62	153	26.49				1	0	1	1	273	3540	10	50	0	0	0	0	0	0	0	0	0	0	0	0	0	0	0	0	0	0	0	0	0	0	1	0	0	0	0
1674	29	58	160	22.66				1	1	1	1	272	3500	10	50	0	0	0	0	0	0	0	0	1	0	0	0	1	0	0	0	0	0	0	1	0	0	1	0	0	0	0
1677	38	70	157	28.4				1	1	1	1	273	3650	10	50	1	0	0	0	0	0	0	0	1	0	0	0	0	0	0	0	0	0	0	0	0	0	1	0	0	0	0
1678	33	65	154	27.41				1	1	1	0	271	3700	10	50	0	0	0	0	0	0	0	0	1	1	0	0	0	0	0	0	0	0	0	0	0	0	1	0	0	0	0
1681	27	70	164	26.03				1	1	1	0	267	3600	10	50	0	0	0	0	0	0	0	0	1	0	0	0	0	0	0	0	0	0	0	1	0	0	1	0	0	0	0
1682	35	91	163	34.25				1	1	1	1	276	3700	10	50	1	0	0	0	0	0	0	0	1	0	0	0	0	0	0	0	0	0	0	0	0	0	1	0	0	0	0
1683	26	69	168	24.45				1	1	1	1	275	3800	10	50	0	0	0	0	0	0	0	0	1	0	0	0	0	0	0	0	0	0	0	0	0	0	1	0	0	0	0
1684	29	73	164	27.14				1	0	0	1	280	3720	10	50	0	0	0	0	0	0	0	0	0	0	0	0	0	0	0	0	0	0	0	0	0	0	0	0	0	0	0
1685	31	60	160	23.44				1	0	0	0	280	2900	10	50	0	0	0	0	0	0	0	0	0	0	0	0	0	0	0	0	0	0	0	1	0	0	0	0	0	0	0
1686	29	86	174	28.41				0	0	0	1	280	4470	10	55	0	0	0	0	0	0	0	0	0	0	0	0	0	0	1	0	1	0	1	1	0	0	0	0	0	0	0
1687	28	54	166	19.6				1	1	1	1	234	2300	10	48	0	0	0	0	0	0	0	1	1	0	0	0	0	0	0	0	0	0	0	0	0	0	1	0	1	0	0
1688	33	71	158	28.44				1	1	1	0	261	2800	10	50	0	0	0	0	0	0	0	0	1	0	0	0	0	0	0	0	0	0	0	0	0	0	1	0	0	0	0
1689	26	60	158	24.03				1	0	0	0	280	3390	10	50	0	0	0	0	0	0	0	0	0	0	0	0	0	0	0	0	0	0	1	0	0	0	0	0	0	0	0
1690	28	50	152	21.64				0	0	0	0	266	3060	9.33	50	0	0	0	0	0	0	0	0	0	1	0	0	0	0	0	0	0	0	1	1	0	0	0	0	0	0	0
1691	30	68	158	27.24				1	1	1	1	257	2850	10	49	0	0	0	0	0	0	0	1	1	0	0	0	0	0	0	0	0	0	1	1	0	0	1	0	0	0	0
1692	29	69	159	27.29				1	1	1	1	270	3450	10	50	0	0	0	0	0	0	0	0	1	0	0	0	1	0	0	0	0	0	0	0	0	0	1	0	0	0	0
1693	29	62	157	25.15				0	0	1	0	288	3200	10	50	0	0	0	0	0	0	1	0	0	0	0	0	0	0	0	0	0	0	0	0	0	0	1	0	0	0	0
1694	24	98	170	33.91				1	0	1	0	259	3650	10	50	0	0	0	0	0	0	0	0	0	0	0	0	0	0	0	0	0	0	0	1	0	0	1	0	0	0	0
1695	31	70	155	29.14				1	1	1	1	277	3350	10	50	0	0	0	0	0	0	0	0	1	0	0	0	0	0	0	0	0	0	0	0	0	0	1	0	0	0	0
1696	31	58	160	22.66				0	0	0	1	280	3660	9.5	50	0	0	0	0	0	0	0	0	0	0	0	0	0	0	0	0	0	0	1	1	0	0	0	0	0	0	0
1697	30	60	160	23.44				0	0	0	1	252	2810	10	50	0	0	0	0	0	0	0	1	0	0	0	0	0	0	0	0	0	0	1	0	0	0	0	0	0	0	0
1698	28	58	166	21.05				0	0	0	1	273	3080	10	50	0	0	0	0	0	0	0	0	0	0	0	0	0	0	0	0	0	0	0	0	0	0	0	0	0	0	0
1699	32	65	156	26.71				0	0	0	1	259	3000	10	50	0	0	0	0	0	0	0	0	0	0	0	0	0	0	0	0	0	0	1	0	0	0	0	0	0	0	0
1700	34	70	158	28.04				0	0	0	0	273	3120	10	50	0	0	0	0	0	0	0	0	0	0	0	0	0	0	0	0	0	0	0	0	0	0	0	0	0	0	0
1701	36	71	162	27.05				1	1	1	1	275	2850	10	48	1	0	0	0	0	0	0	0	1	0	0	0	0	0	0	0	0	0	0	1	0	0	1	0	0	0	0
1702	27	45	145	21.4				1	0	1	0	247	2100	10	40	0	0	0	0	0	0	0	1	0	0	0	0	0	0	0	0	0	0	0	0	0	0	1	0	1	0	0
1703	31	60	160	23.44				0	0	0	1	280	3160	10	50	0	0	0	0	0	0	1	0	0	0	0	0	1	0	0	0	0	0	1	1	0	0	0	0	0	0	0
1704	31	60	150	26.67				1	1	1	1	253	2600	8	49	0	0	0	0	0	0	0	1	1	0	0	0	0	0	0	0	0	0	1	1	0	0	1	0	0	0	0
1705	28	69	168	24.45				1	0	0	1	273	3160	10	50	0	0	0	0	0	0	0	0	0	0	0	0	0	0	0	0	0	0	0	0	0	0	0	0	0	0	0
1706	26	77	163	28.98				0	0	0	1	287	3710	10	50	0	0	0	0	0	0	0	0	0	0	0	0	1	0	0	0	0	0	0	1	0	0	0	0	0	0	0
1707	29	74	173	24.73				0	0	0	0	273	3750	10	50	0	0	0	0	0	0	0	0	0	0	0	0	0	0	0	0	0	0	1	0	0	0	0	0	0	0	0
1708	32	87	167	31.2				1	1	0	0	266	2950	10	50	0	0	0	1	0	0	0	0	0	1	0	0	0	0	0	0	0	0	0	0	0	0	0	0	0	0	0
1709	31	55	165	20.2				1	1	1	1	268	3100	10	50	0	0	0	0	0	0	0	0	1	0	0	0	1	0	0	0	0	0	0	0	0	0	1	0	0	0	1
1710	31	66	167	23.67				0	0	0	0	280	2830	10	50	0	0	0	0	0	0	1	0	0	0	0	0	1	0	0	0	0	0	0	0	0	0	0	0	0	0	0
1711	31	61.4	162	23.4	111	69		0	0	0	0	259	2940	10	50	0	0	0	0	0	0	0	0	0	0	0	0	0	0	0	0	0	0	1	0	0	0	0	0	0	0	0
1712	31	86	158	34.45				0	0	0	0	266	2940	10	50	0	0	0	0	0	0	0	0	0	0	0	0	0	0	0	0	0	0	1	0	0	0	0	0	0	0	0
1713	30	66	163	24.84				1	1	0	0	266	3310	10	50	0	0	0	0	0	0	0	0	0	0	0	0	0	0	0	0	0	0	1	0	0	0	0	0	0	0	0
1714	45	73	163	27.48				1	1	0	0	273	3590	10	50	1	0	0	0	0	0	0	0	0	0	0	0	1	0	0	0	0	0	1	1	0	0	0	0	0	0	0
1715	35	62	158	24.84				1	1	1	1	261	2650	10	48	1	0	0	0	0	0	0	0	1	1	0	0	0	0	0	0	0	0	1	1	0	0	1	0	0	0	0
1716	28	57	158	22.83				0	0	0	1	273	2630	10	50	0	0	0	0	0	0	0	0	0	0	0	0	1	0	0	0	0	0	1	0	0	0	0	0	0	0	0
1717	33	64	156	26.3				0	0	0	1	233	2200	10	45	0	0	0	0	0	0	0	1	0	1	0	0	0	0	0	0	0	0	0	0	0	0	0	0	1	0	0
1718	33	72	160	28.13				1	1	0	1	280	3840	10	50	0	0	0	0	0	0	0	0	0	0	0	0	0	0	0	0	0	0	1	0	0	0	0	0	0	0	0
1719	32	55	162	20.96				1	1	1	1	271	2800	10	50	0	0	0	0	0	0	0	0	1	0	0	0	0	0	0	0	0	0	0	0	0	0	1	0	0	0	0
1720	30	55	162	20.96				0	0	0	0	273	3380	10	50	0	0	0	0	0	0	1	0	0	0	0	0	0	0	0	0	0	0	1	1	0	0	0	0	0	0	0
1721	24	59	158	23.63				0	0	1	0	268	2750	10	48	0	0	0	0	0	0	0	0	0	0	0	0	1	0	0	0	0	0	0	0	0	1	1	0	0	0	0
1722	24	63	167	22.59				0	0	0	1	245	2570	10	50	0	0	0	0	0	0	0	1	0	0	0	0	0	0	0	0	0	0	1	1	0	0	0	0	0	0	0
1723	28	77	167	27.61				1	0	1	0	276	3700	10	50	0	0	1	0	0	0	0	0	0	0	0	0	1	0	0	0	0	0	0	0	0	0	1	0	0	0	0
1724	36	66	157	26.78				0	0	1	1	266	3500	9	50	1	0	0	0	0	0	0	0	0	0	0	0	0	0	0	0	0	0	1	0	0	0	1	0	0	0	0
1725	28	77	164	28.63				0	0	0	1	281	3540	10	50	0	0	0	0	0	0	0	0	0	0	0	0	1	0	0	0	0	0	1	0	0	0	0	0	0	0	0
1726	29	90	166	32.66				1	1	1	0	267	3250	10	50	0	0	0	0	0	0	0	0	1	1	0	0	0	0	0	0	0	0	0	0	0	0	1	0	0	0	0
1727	29	62	161	23.92				1	0	0	0	280	3080	10	50	0	0	0	0	0	0	0	0	0	0	0	0	0	0	0	0	0	0	0	0	0	1	0	0	0	0	0
1728	36	70	151	30.7				1	1	1	0	245	2160	9.33	45	1	0	0	1	0	0	1	1	1	1	0	0	0	0	0	0	0	0	0	0	0	0	1	0	1	1	0
1729	27	55	160	21.48				1	1	1	1	275	3500	10	50	0	0	0	0	0	0	0	0	1	0	0	0	0	0	0	0	0	0	0	0	0	0	1	0	0	0	0
1730	26	70	155	29.14				1	0	1	1	287	3150	10	50	0	0	0	0	0	1	1	0	0	0	0	0	1	0	0	0	0	0	0	0	0	0	1	0	0	0	0
1731	33	47	156	19.31				1	1	0	0	252	2420	10	48	0	0	0	0	0	0	0	1	0	0	0	0	1	0	0	0	0	0	1	0	0	0	0	0	1	0	0
1732	31	77	163	28.98				0	0	1	0	288	4100	10	51	0	0	0	0	0	0	0	0	0	0	0	0	0	0	0	0	1	0	0	1	0	0	1	0	0	0	0
1733	24	53	159	20.96				0	0	0	1	287	3240	10	50	0	0	0	0	0	1	0	0	0	0	0	0	1	0	0	0	0	0	0	0	0	0	0	0	0	0	0
1734	32	73	164	27.14				0	0	0	1	273	3590	10	50	0	0	0	0	0	1	0	0	0	0	0	0	0	0	0	0	0	0	0	0	0	0	0	0	0	0	0
1735	31	75	163	28.23				1	1	0	0	198	1630	0	38	0	1	0	0	0	0	0	1	1	0	0	0	1	0	0	0	0	0	0	0	0	0	0	0	1	0	0
1738	25	58	165	21.3				1	1	1	1	261	2950	10	49	0	0	0	1	0	0	0	0	1	0	0	0	0	0	0	0	0	0	0	0	0	0	1	0	0	0	0
1739	31	63	163	23.71				0	0	1	1	255	3050	10	50	0	0	0	0	0	0	0	1	0	0	0	0	1	0	0	0	0	0	1	1	0	1	1	0	0	0	0
1740	24	78	159	30.85				0	0	0	1	273	3850	10	50	0	0	0	0	0	0	0	0	0	0	0	0	1	0	0	0	0	0	0	0	0	0	0	0	0	0	0
1742	43	65	157	26.37				1	1	0	1	266	3240	10	50	1	0	1	0	0	0	0	0	0	0	0	0	0	0	0	0	0	0	0	0	0	0	0	0	0	0	0
1743	31	62	163	23.34				0	0	0	1	280	3130	10	50	0	0	0	0	0	0	0	0	0	0	0	0	0	0	0	0	0	0	0	0	0	0	0	0	0	0	0
1744	29	58	168	20.55				0	0	0	1	273	3000	10	50	0	0	0	0	0	0	0	0	0	0	0	0	0	0	0	0	0	0	0	0	0	0	0	0	0	0	0
1745	28	67	154	28.25				0	0	1	0	272	3650	10	50	0	0	0	0	0	0	0	0	0	1	0	0	0	0	0	0	0	0	0	0	0	0	1	0	0	0	0
1746	28	79	168	27.99				0	0	0	0	280	3960	10	50	0	0	0	0	0	0	0	0	0	0	0	0	1	0	1	0	0	0	1	1	0	0	0	0	0	0	1
1747	27	64	163	24.09				1	1	1	1	279	3100	10	50	0	0	0	0	0	0	1	0	0	0	0	0	0	0	0	0	0	0	0	0	0	1	1	0	0	0	0
1748	29	62	157	25.15				0	0	1	0	273	2200	9.33	47	0	0	0	0	0	0	0	0	0	0	0	0	0	0	0	0	0	0	0	0	0	0	1	1	1	0	0
1749	28	66	162	25.15				0	0	1	0	271	3300	10	50	0	0	0	0	0	0	0	0	0	0	0	0	1	1	0	0	0	1	0	0	0	0	1	0	0	0	0
1750	35	78	160	30.47				0	0	1	1	284	3600	10	50	1	0	0	0	0	0	0	0	0	1	0	0	0	0	0	0	0	0	1	0	0	0	1	0	0	1	0
1751	34	57	154	24.03				1	1	0	1	245	2690	10	50	0	0	0	0	1	0	0	1	0	0	0	0	0	0	0	0	0	0	1	1	0	0	0	0	0	0	0
1752	27	70	154	29.52				0	0	0	1	280	3620	9.5	50	0	0	0	0	0	0	0	0	0	1	0	0	1	0	0	0	0	0	0	1	0	0	0	0	0	0	0
1753	38	64	162	24.39				1	1	1	0	254	2550	10	49	1	0	0	0	0	1	0	1	1	0	0	0	0	0	0	0	0	0	0	0	0	0	1	0	0	0	0
1754	33	65	161	25.08				0	0	0	0	280	3280	10	50	0	0	0	0	0	1	0	0	0	0	0	0	0	1	0	0	0	0	0	1	0	0	0	0	0	0	0
1755	28	61	168	21.61				0	0	0	0	280	2450	10	49	0	0	0	0	0	0	0	0	0	0	0	0	1	0	0	0	0	0	1	0	0	0	0	0	1	0	0
1756	31	69	160	26.95				1	1	0	1	280	3740	10	50	0	0	0	0	0	0	0	0	0	1	0	0	0	0	0	0	0	0	0	0	0	0	0	0	0	0	0
1757	39	80	162	30.48				1	1	1	1	264	3050	10	50	1	0	0	0	0	0	0	0	1	1	0	0	0	0	0	0	0	0	0	0	0	0	1	0	0	0	0
1760	37	81	162	30.86				1	1	1	0	266	3350	10	50	1	0	0	0	0	0	0	0	1	0	0	0	0	0	0	0	0	0	0	1	0	0	1	0	0	0	0
1761	40	79	175	25.8				1	1	0	1	266	3200	10	50	1	0	0	0	0	0	0	0	0	0	0	0	0	0	0	0	0	0	0	1	0	0	0	0	0	0	0
1762	32	67	164	24.91				1	1	1	1	271	3500	10	50	0	0	0	0	0	1	0	0	1	0	0	0	0	0	0	0	0	0	0	1	0	0	1	0	0	0	0
1763	31	80	159	31.64				1	0	0	1	287	3630	9.33	50	0	0	0	0	0	0	0	0	0	0	0	0	0	0	0	0	0	0	0	0	0	0	0	0	0	0	0
1764	31	65	156	26.71				0	0	1	1	287	3550	10	50	0	0	0	0	0	0	0	0	0	0	0	0	0	0	0	0	0	0	0	0	0	0	1	0	0	0	0
1765	31	62	153	26.49				1	1	1	1	270	3050	10	50	0	0	0	0	0	0	0	0	1	0	0	0	1	0	0	0	0	0	0	0	0	0	1	0	0	0	0
1766	27	64	160	25				0	0	0	0	266	2950	10	50	0	0	0	0	0	0	0	0	0	1	0	0	0	0	0	0	0	0	0	0	0	0	0	0	0	0	0
1767	33	64	164	23.8				1	0	0	0	266	2950	10	50	0	0	0	0	0	0	0	0	0	0	0	0	0	1	0	0	0	0	1	1	0	0	0	0	0	0	0
1768	28	65	166	23.59				0	0	0	0	259	2290	10	50	0	0	0	0	0	0	0	0	0	0	0	0	0	0	0	0	0	0	0	1	0	0	0	0	1	0	0
1769	28	83	160	32.42				0	0	1	0	280	3160	9.67	50	0	0	0	0	0	0	0	0	0	0	0	0	0	0	1	0	0	0	0	0	0	0	1	0	0	0	0
1770	26	84	169	29.41				0	0	0	1	280	3340	10	50	0	0	0	0	0	0	0	0	0	0	0	0	0	0	0	0	0	0	1	0	0	0	0	0	0	0	0
1771	23	55	160	21.48				1	0	1	1	270	3300	10	50	0	0	0	0	0	1	1	0	0	0	0	0	0	0	0	0	0	0	1	0	0	0	1	0	0	0	0
1772	26	69	166	25.04				0	0	0	1	280	3160	10	50	0	0	0	0	0	0	0	0	0	0	0	0	0	0	0	0	0	0	0	0	0	0	0	0	0	0	0
1773	22	59	155	24.56				1	0	0	1	280	3580	10	50	0	0	0	0	0	1	0	0	0	1	0	0	1	0	0	0	0	0	0	0	0	0	0	0	0	0	0
1774	28	65	163	24.46				0	0	0	0	273	3020	10	50	0	0	0	0	0	0	0	0	0	0	0	0	0	0	0	0	0	0	1	0	0	0	0	0	0	0	0
1775	28	74	166	26.85				1	1	0	1	259	3220	10	50	0	0	0	0	0	0	0	0	0	0	0	0	0	0	0	0	0	0	1	0	0	0	0	0	0	0	0
1776	26	67	165	24.61				0	0	0	1	280	3110	10	50	0	0	0	0	0	0	0	0	0	0	0	0	0	0	0	0	0	0	1	0	0	0	0	0	0	0	0
1777	27	57	150	25.33				0	0	0	0	273	2900	10	50	0	0	0	0	0	0	0	0	0	0	0	0	0	0	0	0	0	0	1	1	0	0	0	0	0	0	0
1778	37	81	171	27.7				0	0	0	1	273	3300	10	50	1	0	0	0	0	0	0	0	0	0	0	0	0	0	0	0	0	0	1	0	0	0	0	0	0	0	1
1779	38	68	164	25.28				1	1	0	1	273	3440	10	50	1	0	0	0	0	0	1	0	0	0	0	0	0	0	0	0	0	0	1	0	0	0	0	0	0	0	0
1780	24	78	166	28.31				0	0	0	1	280	3660	10	50	0	0	0	0	0	0	1	0	0	0	0	0	0	0	0	0	0	0	0	1	0	0	0	0	0	0	0
1781	31	60	163	22.58				0	0	0	1	273	3240	10	50	0	0	0	0	0	0	0	0	0	0	0	0	0	0	0	0	0	0	0	0	0	0	0	0	0	0	0
1782	29	81	167	29.04				1	1	0	0	280	3740	10	50	0	0	0	1	0	0	0	0	0	0	0	0	1	0	0	0	0	0	1	1	0	0	0	0	0	0	0
1783	23	76	167	27.25				0	0	0	0	280	3610	10	50	0	0	0	0	0	0	0	0	0	0	0	0	0	0	1	0	0	0	1	1	0	0	0	0	0	0	0
1784	28	65	162	24.77				0	0	0	1	280	3540	10	50	0	0	0	0	0	0	0	0	0	0	0	0	1	0	0	0	0	0	0	0	0	0	0	0	0	0	0
1785	30	53	155	22.06				1	0	0	1	273	3340	10	50	0	0	0	0	0	0	0	0	0	0	0	0	0	0	0	0	0	0	0	1	0	0	0	0	0	0	0
1786	28	64	159	25.32				1	1	0	1	287	4060	10	51	0	0	0	0	0	0	0	0	0	0	0	0	0	0	0	0	1	0	0	0	0	0	0	0	0	0	0
1787	26	72	160	28.13				0	0	0	0	273	3270	10	50	0	0	0	0	0	0	0	0	0	1	0	0	0	0	0	0	0	0	0	0	0	0	0	0	0	0	0
1788	31	64	159	25.32				1	1	1	1	270	3300	10	50	0	0	0	0	0	0	0	0	1	0	0	0	1	0	0	0	0	0	0	1	0	0	1	0	0	0	0
1789	33	70	164	26.03				1	1	1	0	260	3100	10	50	0	0	0	0	0	0	0	0	1	0	0	0	0	0	0	0	0	0	0	0	0	0	1	0	0	0	1
1790	30	69	169	24.16				0	0	0	1	280	3180	10	50	0	0	0	0	0	0	0	0	0	0	0	0	0	0	0	0	0	0	0	0	0	0	0	0	0	0	0
1791	33	65	162	24.77				0	0	0	1	280	3170	10	50	0	0	0	0	0	0	0	0	0	0	0	0	1	0	0	0	0	0	0	0	0	0	0	0	0	0	0
1792	30	58	165	21.3				1	0	0	1	252	3550	10	50	0	0	0	0	0	0	0	1	0	0	0	0	0	0	1	0	0	0	0	0	0	0	0	0	0	0	0
1793	27	90	162	34.29				1	1	1	1	264	3450	10	50	0	0	0	0	0	0	0	0	1	1	0	0	1	0	0	0	0	0	0	0	0	0	1	0	0	0	0
1794	30	74	158	29.64				0	0	1	1	271	2130	10	45	0	0	1	0	0	0	0	0	0	1	0	0	0	0	0	0	0	0	0	1	0	0	1	1	1	0	0
1795	38	64	150	28.44				1	1	1	0	255	2400	9.33	48	1	0	0	0	0	0	0	1	1	0	0	0	0	0	0	0	0	0	0	0	0	0	1	0	1	0	0
1796	28	61	160	23.83				1	0	1	0	273	3150	10	50	0	0	0	0	0	0	0	0	1	0	0	0	0	0	0	0	0	0	0	0	0	1	1	0	0	0	0
1797	29	81	167	29.04				0	0	1	0	288	3850	10	50	0	0	0	0	0	0	1	0	0	0	0	0	0	0	0	0	0	0	0	1	0	0	1	0	0	0	0
1798	31	60	163	22.58				1	1	1	1	276	3500	10	50	0	0	0	0	0	0	0	0	1	0	0	0	1	0	0	0	0	0	0	0	0	0	1	0	0	0	0
1799	28	60	165	22.04				0	0	0	0	266	2490	10	49	0	0	0	0	0	0	0	0	0	0	0	0	0	0	0	0	0	0	0	0	0	0	0	0	1	0	0
1800	33	75	162	28.58				1	1	0	1	273	4350	10	53	0	0	0	0	0	0	0	0	0	1	0	0	0	0	0	0	1	0	0	0	0	0	0	0	0	0	0
1801	29	71	158	28.44				0	0	1	1	289	3500	10	50	0	0	0	0	0	0	1	0	0	0	0	0	0	0	0	0	0	0	1	1	0	0	1	0	0	0	0
1803	34	61	159	24.13				1	1	0	1	273	3580	10	50	0	0	0	0	0	0	0	0	0	0	0	0	0	0	0	0	0	0	0	1	0	0	0	0	0	0	0
1804	37	66	158	26.44				1	1	0	1	280	3440	10	50	1	0	0	0	0	0	0	0	0	0	0	0	1	1	0	0	0	0	0	0	0	0	0	0	0	0	0
1805	30	55	161	21.22				1	1	1	1	270	3350	10	50	0	0	0	0	0	0	0	0	1	0	0	0	0	0	0	0	0	0	0	0	0	0	1	0	0	0	0
1808	29	70	167	25.1				0	0	0	0	280	3580	10	50	0	0	0	0	0	0	0	0	0	0	0	0	0	0	0	0	0	0	0	0	0	0	0	0	0	0	0
1809	31	60	165	22.04				0	0	0	0	266	3310	10	50	0	0	0	0	0	0	0	0	0	1	0	0	0	0	0	0	0	0	0	0	0	0	0	0	0	0	0
1810	33	63	157	25.56				0	0	1	1	285	2850	10	50	0	0	0	0	0	0	1	0	0	0	0	0	0	0	0	0	0	0	1	1	0	0	1	0	0	0	0
1811	33	61	157	24.75				1	1	0	1	273	3490	10	50	0	0	0	0	0	1	0	0	0	0	0	0	0	0	0	0	0	0	0	0	0	0	0	0	0	0	0
1812	38	79	160	30.86				1	1	1	0	269	3750	10	50	1	0	0	0	0	0	0	0	1	0	0	0	1	0	0	0	0	0	0	1	0	0	1	0	0	0	0
1813	31	48	160	18.75				0	0	0	1	287	3320	10	50	0	0	0	0	0	0	0	0	0	0	0	0	0	0	0	0	0	0	0	0	0	0	0	0	0	0	0
1814	28	72	168	25.51				0	0	1	0	271	3250	10	50	0	0	0	0	0	0	0	0	0	0	0	0	1	0	0	0	0	0	0	1	0	0	1	0	0	0	0
1815	27	63	168	22.32				0	0	0	1	273	4140	10	50	0	0	0	0	0	0	0	0	0	0	0	0	0	0	0	0	1	0	1	0	0	0	0	0	0	0	0
1816	28	66	157	26.78				0	0	0	1	273	3350	10	50	0	0	0	0	0	0	0	0	0	0	0	0	0	0	0	0	0	0	0	0	0	1	0	0	0	0	0
1817	27	56	160	21.88				1	0	0	0	251	2510	10	50	0	0	0	0	0	0	0	1	0	0	0	0	0	0	0	0	0	0	1	0	0	0	0	0	0	0	0
1818	29	71	168	25.16				1	0	0	1	266	3270	10	50	0	0	0	0	0	0	0	0	0	0	0	0	0	0	0	0	0	0	1	0	0	0	0	0	0	0	0
1819	35	71	158	28.44				1	1	1	1	260	3700	10	50	1	0	0	0	0	0	0	0	1	0	0	0	0	0	0	0	0	0	0	0	0	0	1	0	0	0	0
1820	38	65	165	23.88				1	1	0	0	266	3210	10	50	1	0	0	0	0	0	0	0	0	1	0	0	0	0	0	0	0	0	1	0	0	0	0	0	0	0	0
1821	31	79	156	32.46				1	1	0	1	266	3260	10	50	0	0	0	0	0	0	0	0	0	1	0	0	0	0	0	0	0	0	1	1	0	0	0	0	0	0	0
1822	30	51	158	20.43				0	0	0	1	252	2800	10	50	0	0	0	0	0	0	0	1	0	0	0	0	0	0	0	0	0	0	1	0	0	0	0	0	0	0	0
1823	23	58	158	23.23				0	0	0	1	280	3410	10	50	0	0	0	0	0	0	0	0	0	1	0	0	0	1	0	0	0	0	0	0	0	0	0	0	0	0	0
1824	26	67	150	29.78				0	0	1	0	278	3630	7.67	50	0	0	0	0	0	0	0	0	0	0	0	0	0	0	0	0	0	0	0	1	0	0	1	0	0	0	0
1825	28	63	163	23.71				0	0	0	0	280	4330	10	50	0	0	0	0	0	0	0	0	0	0	0	0	0	0	1	0	1	0	0	0	0	0	0	0	0	0	0
1826	28	66	158	26.44				0	0	1	0	271	2690	10	50	0	0	0	0	0	0	0	0	0	0	0	0	0	0	0	0	0	0	0	0	0	1	1	0	0	0	0
1827	28	72	160	28.13				0	0	1	1	288	4400	10	52	0	0	0	0	0	0	1	0	0	0	0	0	0	0	0	0	1	0	0	0	0	0	1	0	0	0	0
1828	27	83	164	30.86				0	0	0	0	280	3630	10	50	0	0	0	0	0	0	0	0	0	0	0	0	0	0	0	0	0	0	0	1	0	0	0	0	0	0	0
1829	27	88	163	33.12				1	1	1	0	267	3100	10	50	0	0	0	0	0	0	0	0	1	0	0	0	1	0	0	0	0	0	0	1	0	0	1	0	0	0	0
1830	33	55	155	22.89				0	0	1	1	280	3300	10	50	0	0	0	0	0	0	0	0	0	0	0	0	0	1	0	0	0	0	0	0	0	0	1	0	0	0	0
1831	29	60	161	23.15				0	0	1	1	268	3450	10	50	0	0	0	0	0	0	0	0	0	0	0	0	1	0	0	0	0	1	0	1	0	0	1	0	0	0	0
1832	28	85	160	33.2				1	0	1	0	285	3950	10	50	0	0	0	0	0	0	0	0	0	0	0	0	0	0	0	0	0	0	0	0	0	0	1	0	0	0	0
1833	27	59	163	22.21				0	0	0	1	280	3330	10	50	0	0	0	0	0	0	0	0	0	0	0	0	0	0	0	0	0	0	0	1	0	0	0	0	0	0	0
1834	29	74	160	28.91				0	0	1	1	272	3300	10	50	0	0	0	0	0	0	0	0	1	0	0	0	1	0	0	0	0	0	0	0	0	0	1	0	0	0	0
1835	30	78	164	29				0	0	1	1	276	3900	10	50	0	0	0	0	0	0	0	0	0	0	0	0	1	0	0	0	0	0	0	0	0	0	1	0	0	0	0
1836	39	73	162	27.82				1	1	0	0	266	3320	10	50	1	0	0	0	1	0	0	0	0	0	0	0	1	0	0	0	0	0	0	0	0	0	0	0	0	0	1
1837	30	67	155	27.89				1	1	0	0	280	3810	10	50	0	0	0	0	0	0	0	0	0	0	0	0	0	0	0	0	0	0	0	0	0	0	0	0	0	0	0
1838	26	68	165	24.98				1	0	0	0	273	2850	10	50	0	0	0	0	0	0	0	0	0	0	0	0	0	0	0	0	0	0	1	0	0	0	0	0	0	0	0
1839	26	69	162	26.29				0	0	0	1	287	3600	10	50	0	0	0	0	0	0	0	0	0	0	0	0	0	0	1	0	0	0	0	0	0	0	0	0	0	0	0
1840	36	76	167	27.25				1	1	1	1	266	3700	10	50	1	0	0	1	0	0	0	0	0	1	0	0	0	1	0	0	0	0	0	0	0	1	1	0	0	0	0
1841	28	55	158	22.03				0	0	0	1	266	3150	10	50	0	0	0	0	0	0	0	0	0	0	0	0	1	0	0	0	0	0	0	0	0	0	0	0	0	0	0
1842	30	62	163	23.34				0	0	1	1	276	3250	10	50	0	0	0	0	1	0	0	0	0	0	0	0	0	0	0	0	0	0	0	1	0	1	1	0	0	0	0
1843	28	52	152	22.51				1	0	0	0	266	2420	10	50	0	0	0	0	0	0	0	0	0	0	0	0	0	0	0	0	0	0	0	0	0	0	0	0	1	0	0
1844	30	83	170	28.72				1	0	1	1	234	1090	10	40	0	0	0	0	0	0	1	1	0	0	0	0	0	0	0	0	0	0	0	0	0	0	1	1	1	0	0
1845	28	78	165	28.65				1	1	1	0	266	3450	10	50	0	0	0	0	0	0	0	0	1	0	0	0	1	0	0	0	0	0	0	0	0	0	1	0	0	0	0
1846	27	52	159	20.57				1	0	0	0	273	3160	10	50	0	0	0	0	0	0	0	0	0	0	0	0	0	0	0	0	0	0	1	0	0	0	0	0	0	0	0
1847	37	66	162	25.15				1	1	0	1	273	3740	10	50	1	0	0	0	0	0	0	0	0	0	0	0	0	0	0	0	0	0	1	1	0	0	0	0	0	0	0
1848	37	62	155	25.81				1	1	1	1	274	4200	10	51	1	0	0	0	0	0	0	0	0	0	0	0	0	0	0	0	1	0	1	1	0	0	1	0	0	0	0
1849	30	71	160	27.73				1	0	0	1	287	4070	10	54	0	0	0	0	0	1	0	0	0	0	0	0	1	0	0	0	1	0	0	1	0	0	0	0	0	0	0
1850	29	69	162	26.29				1	0	1	1	280	4550	10	52	0	0	0	0	0	0	0	0	0	0	0	0	0	0	0	0	1	0	0	0	0	0	1	0	0	0	0
1851	33	66	163	24.84				1	1	1	1	273	3700	10	52	0	0	0	0	0	0	0	0	1	0	0	0	0	0	0	0	0	0	0	1	0	0	1	0	0	0	0
1852	39	61	165	22.41				1	1	0	0	273	3200	10	50	1	0	0	0	0	0	0	0	0	0	0	0	1	0	0	0	0	0	0	0	0	0	0	0	0	0	1
1853	25	65	165	23.88				1	0	0	0	273	3000	10	50	0	0	0	0	0	0	0	0	0	0	0	0	0	0	0	0	0	0	0	0	0	0	0	0	0	0	0
1854	33	78	170	26.99				1	1	1	0	269	3300	10	50	0	0	0	0	0	0	0	0	1	0	0	0	0	0	0	0	0	0	0	0	0	0	1	0	0	0	0
1855	34	76	165	27.92				1	1	0	1	266	3110	10	50	0	0	0	0	0	0	0	0	0	1	0	0	0	0	0	0	0	0	1	0	0	1	0	0	0	0	0
1856	29	58	160	22.66				0	0	0	0	287	3200	10	50	0	0	0	0	0	0	0	0	0	0	0	0	0	0	0	0	0	0	0	1	0	0	0	0	0	0	0
1857	41	70	156	28.76				1	1	1	1	276	3950	10	50	1	0	0	0	0	0	0	0	0	0	0	0	1	0	0	0	0	0	0	0	0	0	1	0	0	0	0
1858	30	61	157	24.75				0	0	0	0	287	3190	10	50	0	0	0	0	0	0	0	0	0	0	0	0	0	0	0	0	0	0	0	0	0	0	0	0	0	0	0
1859	25	63	160	24.61				1	0	0	0	287	3700	10	50	0	0	0	0	0	0	0	0	0	0	0	0	1	0	0	0	0	0	0	0	0	0	0	0	0	0	0
1860	24	61	159	24.13				0	0	1	1	287	3700	10	50	0	0	0	0	0	0	0	0	0	0	0	0	0	0	0	0	1	0	0	0	0	0	1	0	0	0	0
1862	27	56	160	21.88				0	0	0	0	287	2970	10	50	0	0	0	0	0	0	0	0	0	0	0	0	0	0	0	0	0	0	0	0	0	0	0	0	0	0	0
1863	31	57	161	21.99				1	1	1	1	275	3150	10	50	0	0	0	0	0	0	0	0	1	0	0	0	0	0	0	0	0	0	0	1	0	0	1	0	0	0	1
1864	33	73	160	28.52				0	0	1	0	274	3150	10	50	0	0	0	0	0	0	0	0	0	0	0	0	1	0	0	0	0	0	0	0	0	1	1	0	0	0	0
1865	34	75	158	30.04				1	1	1	0	272	3600	10	50	0	0	0	0	0	0	0	0	1	1	0	0	0	0	0	0	0	0	0	1	0	0	1	0	0	0	0
1866	36	64	160	25				1	1	1	0	266	3050	10	50	1	0	0	0	0	0	0	0	1	0	0	0	0	0	0	0	0	0	0	1	0	0	1	0	0	0	0
1867	30	66	160	25.78				1	0	0	1	273	3600	10	50	0	0	0	0	0	0	0	0	0	1	0	0	0	0	0	0	0	0	0	1	0	0	0	0	0	0	0
1868	27	62	157	25.15				1	0	1	1	280	3950	10	50	0	0	0	0	0	0	1	0	0	0	0	0	0	0	0	0	0	0	0	0	0	1	1	0	0	0	0
1869	35	60	153	25.63				1	1	1	1	272	3350	10	50	1	0	0	0	0	0	0	0	1	0	0	0	1	0	0	0	0	0	0	0	0	0	1	0	0	0	0
1870	30	53	156	21.78				1	0	0	0	283	3670	10	50	0	0	0	0	0	0	1	0	0	0	0	0	0	0	1	0	0	0	1	1	0	0	0	0	0	0	0
1871	24	67	159	26.5				0	0	0	1	266	3060	10	50	0	0	0	0	0	0	0	0	0	1	0	0	1	0	0	0	0	0	0	1	0	0	0	0	0	0	0
1872	34	67	161	25.85				1	1	0	1	273	3300	10	50	0	0	0	0	0	0	0	0	0	0	0	0	1	0	0	0	0	0	0	0	0	0	0	0	0	0	0
1873	29	69	168	24.45				1	0	0	0	280	3440	10	50	0	0	0	0	0	0	0	0	0	0	0	0	0	0	0	0	0	0	0	1	0	0	0	0	0	0	0
1874	32	60	161	23.15				1	1	0	1	280	3090	10	50	0	0	0	0	0	0	0	0	0	0	0	0	1	0	0	0	0	0	0	1	0	0	0	0	0	0	0
1875	22	74	156	30.41				0	0	1	1	283	3650	10	50	0	0	0	0	0	0	1	0	0	0	0	0	1	0	0	0	0	0	1	0	0	0	1	0	0	0	0
1876	31	64	159	25.32				1	1	1	1	269	3350	10	50	0	0	0	0	0	0	0	0	1	0	0	0	0	0	0	0	0	0	0	0	0	0	1	0	0	0	0
1877	31	80	165	29.38				1	0	0	0	273	3640	10	50	0	0	0	0	0	0	0	0	0	1	0	0	0	0	0	0	0	0	0	1	0	0	0	0	0	0	0
1878	26	69	158	27.64				0	0	0	0	266	3130	10	50	0	0	0	0	0	0	0	0	0	1	0	0	0	0	0	0	0	0	0	0	0	0	0	0	0	0	1
1879	28	82	160	32.03				0	0	0	1	280	3600	10	50	0	0	0	0	0	0	0	0	0	0	0	0	1	0	0	0	0	0	1	0	0	0	0	0	0	0	0
1880	25	71	170	24.57				1	0	0	1	280	3830	10	50	0	0	0	0	0	0	0	0	0	0	0	0	1	0	0	0	0	0	0	0	0	0	0	0	0	0	0
1881	26	63	161	24.3				0	0	0	1	280	3500	10	50	0	0	0	0	0	0	0	0	0	0	0	0	0	0	0	0	0	0	0	0	0	0	0	0	0	0	0
1882	28	62	166	22.5				1	1	0	1	273	3070	10	50	0	0	0	0	0	0	0	0	0	0	0	0	0	0	0	0	0	0	1	1	0	0	0	0	0	0	0
1883	30	60	158	24.03				1	1	0	0	273	4070	9.33	51	0	0	0	0	0	1	0	0	0	0	0	0	0	0	0	0	1	0	0	0	0	0	0	0	0	0	0
1884	31	63	165	23.14				1	1	0	0	273	3380	10	50	0	0	0	0	0	0	0	0	0	0	0	0	0	0	0	0	0	0	1	0	0	0	0	0	0	0	0
1885	27	66	165	24.24				1	0	0	0	280	2990	10	50	0	0	0	0	0	0	0	0	0	1	0	0	0	0	0	0	0	0	1	1	0	0	0	0	0	0	0
1886	27	61	155	25.39				0	0	0	1	280	3510	10	50	0	0	0	0	0	0	0	0	0	0	0	0	0	0	0	0	0	0	0	0	0	0	0	0	0	0	0
1887	33	60	153	25.63				1	0	1	1	272	3450	10	50	0	0	0	0	0	0	0	0	1	1	0	0	0	0	0	0	0	0	0	0	0	0	1	0	0	0	0
1888	28	67	160	26.17				1	0	0	0	273	3190	10	50	0	0	0	0	0	0	0	0	0	0	0	0	1	0	0	0	0	0	1	0	0	0	0	0	0	0	0
1889	29	67	163	25.22				0	0	0	1	287	3680	10	50	0	0	0	0	0	0	0	0	0	0	0	0	0	0	0	0	0	0	0	1	0	0	0	0	0	0	0
1890	31	65	162	24.77				1	0	1	0	260	1920	10	45	0	0	0	0	0	0	0	0	0	0	0	0	0	0	0	0	0	0	0	1	0	0	1	1	1	0	0
1891	27	65	157	26.37				0	0	0	0	280	2760	10	50	0	0	0	0	0	0	0	0	0	0	0	0	0	0	0	0	0	0	0	0	0	0	0	0	0	0	1
1892	30	59	153	25.2				1	1	1	1	267	3350	10	50	0	0	0	0	0	0	0	0	1	0	0	0	0	0	0	0	0	0	0	1	0	0	1	0	0	0	0
1893	22	63	159	24.92				1	1	1	0	273	3350	10	50	0	0	0	0	0	0	0	0	1	0	0	0	1	0	0	0	0	0	0	0	0	0	1	0	0	0	0
1894	31	66	158	26.44				1	1	1	0	276	3650	10	51	0	0	0	0	0	0	0	0	1	0	0	0	0	0	0	0	0	0	0	0	0	0	1	0	0	0	0
1895	29	68	167	24.38				0	0	0	1	259	2900	10	50	0	0	0	0	0	0	0	0	0	0	0	0	0	0	0	0	0	0	0	0	0	0	0	0	0	0	0
1896	29	75	160	29.3				0	0	1	0	282	4000	10	50	0	0	0	0	0	0	0	0	0	1	0	0	0	0	0	0	0	0	0	0	0	0	1	0	0	0	0
1897	26	78	161	30.09				1	0	0	1	287	3430	10	50	0	0	0	0	0	0	1	0	0	0	0	0	0	0	0	0	0	0	0	0	0	0	0	0	0	0	0
1898	29	83	168	29.41				0	0	0	1	273	3560	10	50	0	0	0	0	0	0	1	0	0	0	0	0	0	0	0	0	0	0	1	1	0	0	0	0	0	0	1
1899	23	70	165	25.71				0	0	0	1	273	3600	10	50	0	0	0	0	0	0	0	0	0	0	0	0	0	0	0	0	0	0	0	1	0	0	0	0	0	0	0
1900	27	72	158	28.84				0	0	0	1	273	3170	10	50	0	0	0	0	0	0	0	0	0	0	0	0	0	0	0	0	0	0	0	1	0	0	0	0	0	0	0
1901	26	63	162	24.01				0	0	0	1	280	3450	10	50	0	0	0	0	0	0	0	0	0	0	0	0	1	0	0	0	0	0	1	0	0	0	0	0	0	0	0
1902	26	74	161	28.55				0	0	0	1	280	3250	10	50	0	0	0	0	0	0	0	0	0	0	0	0	0	0	0	0	0	0	1	0	0	0	0	0	0	0	0
1903	31	64	163	24.09				0	0	0	0	280	3480	10	50	0	0	0	0	0	0	0	0	0	0	0	0	1	0	0	0	0	0	0	0	0	0	0	0	0	0	0
1904	34	68	153	29.05				1	1	1	1	269	3600	10	51	0	0	0	0	0	0	0	0	1	0	0	0	0	0	0	0	0	0	1	1	0	0	1	0	0	0	0
1905	33	60	157	24.34				1	1	0	0	266	2880	10	50	0	0	0	0	0	0	0	0	0	0	0	0	0	0	1	0	0	0	0	0	0	0	0	0	0	0	0
1906	36	59	155	24.56				1	1	0	1	273	3360	10	50	1	0	0	0	0	0	0	0	0	0	0	0	0	0	0	0	0	0	0	1	0	0	0	0	0	0	0
1907	27	66	164	24.54				1	1	0	0	273	4060	10	50	0	0	0	0	0	0	0	0	0	0	0	0	0	0	0	0	1	0	0	1	0	0	0	0	0	0	0
1908	28	64	165	23.51				0	0	0	0	266	3230	10	50	0	0	0	0	0	0	0	0	0	0	0	0	1	0	0	0	0	0	0	0	0	0	0	0	0	0	0
1909	28	61	163	22.96				1	1	0	1	266	3310	10	50	0	0	0	0	0	0	0	0	0	0	0	0	1	0	0	0	0	0	0	1	0	0	0	0	0	0	0
1910	26	76	158	30.44				0	0	1	1	264	2950	10	50	0	0	0	0	0	0	1	0	0	1	0	0	0	0	0	0	0	0	1	1	0	1	1	0	0	0	0
1911	32	66	160	25.78				1	1	0	0	280	3460	10	50	0	0	0	0	0	0	0	0	0	0	0	0	0	0	0	0	0	0	0	0	0	0	0	0	0	0	0
1912	26	64	160	25				1	0	0	0	266	2950	10	50	0	0	0	0	0	0	0	0	0	0	0	0	1	0	0	0	0	0	1	0	0	0	0	0	0	0	0
1913	29	63	176	20.34				1	1	0	0	280	3200	10	50	0	0	0	0	0	0	0	0	0	0	0	0	1	0	0	0	0	0	0	0	0	0	0	0	0	0	1
1914	24	57	156	23.42				0	0	0	1	280	3600	10	50	0	0	0	0	0	0	0	0	0	0	0	0	1	0	0	0	0	0	0	0	0	0	0	0	0	0	0
1915	26	70	161	27.01				1	1	1	1	275	3850	10	50	0	0	0	0	0	0	0	0	1	0	0	0	0	0	0	0	0	0	0	0	0	0	1	0	0	0	0
1916	31	61	153	26.06				1	1	1	1	274	3580	10	50	0	0	0	0	0	0	0	0	1	1	0	0	0	0	0	0	0	0	0	1	0	0	1	0	0	0	0
1917	28	79	158	31.65				1	1	1	1	266	3100	10	50	0	0	0	0	0	0	0	0	1	0	0	0	0	0	0	0	0	0	0	0	0	0	1	0	0	0	0
1918	30	81	164	30.12				0	0	0	1	287	3150	10	50	0	0	0	0	0	0	0	0	0	0	0	0	0	0	0	0	0	0	0	0	0	0	0	0	0	0	0
1919	33	78	160	30.47				1	1	0	1	266	4050	10	50	0	0	0	0	0	0	0	0	0	1	0	0	0	0	0	0	1	0	0	0	0	0	0	0	0	0	0
1920	29	64	167	22.95				0	0	0	1	287	3860	10	50	0	0	0	0	0	0	0	0	0	0	0	0	0	0	0	0	0	0	1	0	0	0	0	0	0	0	0
1921	29	62	160	24.22				1	0	1	1	285	3600	10	50	0	0	0	0	0	0	0	0	0	0	0	0	0	0	0	0	0	0	0	0	0	0	1	0	0	0	0
1923	30	72	160	28.13				1	1	0	1	259	2940	10	50	0	0	0	0	0	0	0	0	0	0	0	0	1	0	0	0	0	0	1	0	0	0	0	0	0	0	0
1924	25	73	171	24.96				1	1	1	0	270	2950	10	50	0	0	0	0	0	0	0	0	0	0	0	0	0	0	0	0	0	0	0	0	0	0	1	0	0	0	0
1925	27	72	161	27.78				1	0	0	0	252	2580	10	47	0	0	0	0	0	0	0	1	0	0	0	0	0	0	0	0	0	0	1	1	0	0	0	0	0	0	0
1926	35	78	165	28.65				1	1	1	0	271	2950	10	50	1	0	0	0	0	0	0	0	1	0	0	0	0	0	0	0	0	0	0	0	0	0	1	0	0	0	0
1927	25	74	160	28.91				0	0	0	1	273	3230	10	50	0	0	0	0	0	0	0	0	0	0	0	0	0	0	0	0	0	0	0	1	0	0	0	0	0	0	0
1928	30	70	158	28.04				0	0	0	0	273	3390	10	50	0	0	0	0	0	0	0	0	0	1	0	0	0	0	0	0	0	0	0	0	0	0	0	0	0	0	0
1929	28	54	156	22.19				0	0	0	0	280	2780	10	50	0	0	0	0	0	0	0	0	0	0	0	0	1	0	0	0	0	0	0	0	0	0	0	0	0	0	0
1930	28	79	169	27.66				1	1	0	0	280	3640	10	50	0	0	0	0	0	0	0	0	0	0	0	0	1	0	0	0	0	0	0	1	0	0	0	0	0	0	0
1931	30	64	166	23.23				0	0	0	0	273	3320	10	50	0	0	0	0	0	0	0	0	0	0	0	0	1	0	0	0	0	0	0	0	0	0	0	0	0	0	1
1932	30	60	162	22.86				0	0	0	0	266	3210	9.5	50	0	0	0	0	0	0	0	0	0	0	0	0	0	0	0	0	0	0	1	1	0	0	0	0	0	0	0
1933	22	65	166	23.59				0	0	0	1	273	3280	10	50	0	0	0	0	0	0	0	0	0	0	0	0	0	0	0	0	0	0	0	0	0	0	0	0	0	0	0
1935	34	66	153	28.19				1	1	0	1	266	3070	10	50	0	0	0	0	0	0	0	0	0	0	0	0	0	0	0	0	0	0	1	1	0	0	0	0	0	0	0
1936	28	65	165	23.88				1	1	0	0	259	2780	10	50	0	0	0	0	0	0	0	0	0	0	0	0	0	0	0	0	0	0	1	0	0	0	0	0	0	0	0
1937	30	64	158	25.64				1	0	0	0	259	3010	10	50	0	0	0	0	0	0	0	0	0	0	0	0	0	0	0	0	0	0	0	0	0	0	0	0	0	0	0
1938	26	57	158	22.83				0	0	0	0	266	3150	10	50	0	0	0	0	0	0	0	0	0	0	0	0	0	0	0	0	0	0	0	1	0	0	0	0	0	0	0
1939	28	59	159	23.34				0	0	0	0	273	3320	10	50	0	0	0	0	0	0	0	0	0	0	0	0	0	0	0	0	0	0	0	0	0	0	0	0	0	0	0
1940	26	68	161	26.23				0	0	0	1	273	3850	10	50	0	0	0	0	0	0	0	0	0	0	0	0	0	0	0	0	0	0	0	1	0	0	0	0	0	0	0
1941	26	65	160	25.39				0	0	0	0	266	2890	10	50	0	0	0	0	0	0	0	0	0	0	0	0	0	0	0	0	0	0	0	1	0	0	0	0	0	0	0
1942	29	61	162	23.24				1	1	0	0	280	3660	10	50	0	0	0	0	0	0	0	0	0	0	0	0	0	0	0	0	0	0	0	0	0	0	0	0	0	0	0
1943	25	61	163	22.96				0	0	0	1	280	3760	10	50	0	0	0	0	0	0	0	0	0	0	0	0	0	0	0	0	0	0	1	0	0	0	0	0	0	0	0
1944	29	58	158	23.23				0	0	1	0	249	2400	10	48	0	0	0	0	0	0	0	1	0	0	0	0	0	0	0	0	0	0	0	0	0	1	1	0	1	0	0
1945	26	72	160	28.13				1	0	0	1	280	3510	10	50	0	0	0	0	0	0	0	0	0	0	0	0	0	0	0	0	0	0	0	0	0	0	0	0	0	0	1
1946	31	76	158	30.44				0	0	1	0	281	3350	10	50	0	0	0	0	0	0	0	0	0	0	0	0	0	0	0	0	0	0	1	1	0	0	1	0	0	0	0
1947	33	60	163	22.58				1	0	0	1	259	2720	10	50	0	0	0	0	0	0	0	0	0	1	0	0	0	0	0	0	0	0	1	0	0	0	0	0	0	0	0
1948	29	69	168	24.45				0	0	0	0	287	3880	10	51	0	0	0	0	0	0	0	0	0	0	0	0	1	0	0	0	0	0	0	0	0	0	0	0	0	0	0
1949	26	67	160	26.17				0	0	0	1	287	3340	10	50	0	0	0	0	0	0	0	0	0	0	0	0	0	0	0	0	0	0	0	0	0	0	0	0	0	0	0
1950	27	73	158	29.24				0	0	0	0	287	3210	10	50	0	0	0	0	0	0	0	0	0	0	0	0	0	0	0	0	0	0	0	0	0	0	0	0	0	0	0
1951	28	75	166	27.22				0	0	0	0	287	3680	10	50	0	0	0	0	0	0	0	0	0	0	0	0	0	0	0	0	0	0	0	0	0	0	0	0	0	0	0
1952	25	66	158	26.44				0	0	0	0	273	3330	10	50	0	0	0	0	0	0	0	0	0	0	0	0	0	0	0	0	0	0	0	0	0	0	0	0	0	0	0
1953	29	78	167	27.97				1	0	0	1	280	3370	10	50	0	0	0	0	0	0	0	0	0	0	0	0	0	0	0	0	0	0	0	0	0	0	0	0	0	0	0
1954	30	60	157	24.34				1	1	0	1	280	3225	10	50	0	0	0	0	0	0	0	0	0	1	0	0	0	0	0	0	0	0	0	0	0	0	0	0	0	0	0
1955	28	63	155	26.22				0	0	0	0	259	2580	10	50	0	0	0	0	0	0	1	0	0	0	0	0	0	0	0	0	0	0	0	0	0	1	0	0	0	0	0
1956	28	82	160	32.03				1	1	0	1	266	3530	10	50	0	0	0	0	0	0	0	0	0	0	0	0	0	0	0	0	0	0	1	0	0	0	0	0	0	0	0
1957	31	63	161	24.3				1	1	0	1	252	3600	10	50	0	0	0	0	0	0	0	1	1	0	0	0	0	0	0	0	0	0	0	0	0	0	0	0	0	0	0
1958	24	57	160	22.27				0	0	0	1	259	3010	7	50	0	0	0	0	0	0	1	0	0	0	0	0	0	0	0	0	0	0	0	1	0	0	0	0	0	0	0
1959	29	54	157	21.91				0	0	0	1	266	2960	9.5	50	0	0	0	0	0	0	0	0	0	0	0	0	0	0	0	0	0	0	1	1	0	0	0	0	0	0	0
1960	29	56	157	22.72				0	0	0	1	273	3040	9	50	0	0	0	0	0	0	1	0	0	0	0	0	1	0	0	0	0	0	1	0	0	0	0	0	0	0	0
1961	33	70	161	27.01				0	0	0	0	266	3780	10	50	0	0	0	0	0	0	0	0	0	1	0	0	0	0	0	0	0	0	1	0	0	0	0	0	0	0	0
1962	27	60	160	23.44				0	0	0	0	273	3260	10	50	0	0	0	0	0	0	0	0	0	0	0	0	0	0	0	0	0	0	0	1	0	0	0	0	0	0	0
1963	27	57	154	24.03				1	0	0	1	259	3050	10	50	0	0	0	0	0	0	0	0	0	1	0	0	0	0	0	0	0	0	1	1	0	0	0	0	0	0	0
1964	30	64	163	24.09				0	0	0	0	280	3080	10	50	0	0	0	0	0	0	0	0	0	0	0	0	0	0	0	0	0	0	0	0	0	0	0	0	0	0	0
1965	26	69	165	25.34				0	0	1	0	269	2850	10	49	0	0	0	0	0	0	1	0	0	0	0	0	0	0	0	0	0	0	0	0	0	1	1	0	0	0	0
1966	29	84	168	29.76				0	0	0	0	280	3510	10	50	0	0	0	0	0	0	0	0	0	0	0	0	0	0	0	0	0	0	0	0	0	0	0	0	0	0	0
1967	27	72	161	27.78				1	1	1	1	255	3050	10	50	0	0	0	0	0	0	0	1	1	0	0	0	0	0	0	0	0	0	1	1	0	0	1	0	0	0	0
1968	23	72	168	25.51				1	1	0	1	280	3500	9.67	50	0	0	0	0	0	0	0	0	0	0	0	0	1	0	0	0	0	0	0	0	0	0	0	0	0	0	0
1969	29	56	159	22.15				0	0	0	0	273	2450	10	50	0	0	0	0	0	0	0	0	0	0	0	0	0	0	0	0	0	0	0	0	0	0	0	0	1	0	0
1970	31	69	160	26.95				1	0	0	0	287	3450	10	50	0	0	0	0	0	0	0	0	0	0	0	0	0	0	0	0	0	0	0	1	0	0	0	0	0	0	0
1972	31	74	161	28.55				0	0	0	1	287	4050	10	50	0	0	0	0	0	0	0	0	0	0	0	0	1	0	0	0	1	0	0	0	0	0	0	0	0	0	0
1973	31	61	160	23.83				0	0	0	0	287	3990	10	50	0	0	0	0	0	0	0	0	0	0	0	0	1	0	0	0	0	0	0	0	0	0	0	0	0	0	0
1974	36	72	165	26.45				1	1	0	0	273	3710	10	50	1	0	0	0	0	0	0	0	0	1	0	0	1	0	0	0	0	0	0	0	0	0	0	0	0	0	0
1975	29	54	162	20.58				1	1	0	0	273	3250	10	50	0	0	0	0	0	0	0	0	0	1	0	0	0	0	0	0	0	0	0	0	0	0	0	0	0	0	1
1976	30	72	160	28.13				1	0	1	0	283	3050	10	50	0	0	0	0	0	0	0	0	0	1	0	0	0	0	0	0	0	0	0	0	0	0	1	0	0	0	0
1977	24	56	160	21.88				0	0	0	0	287	3050	10	50	0	0	0	0	0	0	0	0	0	0	0	0	0	0	0	0	0	0	0	1	0	0	0	0	0	0	0
1978	27	56	156	23.01				0	0	0	0	273	3000	10	50	0	0	0	0	0	0	0	0	0	0	0	0	0	0	1	0	0	0	0	1	0	1	0	0	0	0	0
1979	26	64	157	25.96				1	0	1	1	256	2900	10	49	0	0	0	0	1	0	1	1	0	0	0	0	0	0	0	0	0	0	0	1	0	0	1	0	0	0	0
1980	23	69	165	25.34				0	0	0	0	280	2820	10	50	0	0	0	0	0	0	0	0	0	0	0	0	0	0	0	0	0	0	0	1	0	0	0	0	0	0	0
1981	23	71	160	27.73				0	0	0	0	273	2480	10	48	0	0	0	0	0	0	0	0	0	0	0	0	0	0	0	0	0	0	0	0	0	0	0	0	1	0	0
1982	27	56	155	23.31				1	0	0	1	287	3400	10	50	0	0	0	0	0	0	0	0	0	0	0	0	1	0	0	0	0	0	0	0	0	0	0	0	0	0	0
1983	28	65	163	24.46				0	0	0	0	266	3010	10	50	0	0	0	0	0	0	0	0	0	0	0	0	0	0	0	0	0	0	0	0	0	0	0	0	0	0	1
1984	28	52	150	23.11				1	0	1	1	280	3800	10	51	0	0	0	0	0	0	1	0	0	0	0	0	0	0	0	0	0	0	0	1	0	1	1	0	0	0	0
1985	27	64	158	25.64				0	0	0	0	273	3800	10	50	0	0	0	0	0	0	0	0	0	0	0	0	1	0	0	0	0	0	0	0	0	0	0	0	0	0	0
1988	26	63	158	25.24				0	0	0	1	273	3040	10	50	0	0	0	0	0	0	0	0	0	0	0	0	0	0	0	0	0	0	1	0	0	0	0	0	0	0	0
1989	35	56	157	22.72				0	0	1	1	271	3250	10	50	1	0	0	0	0	0	0	0	0	0	0	0	0	0	0	0	0	0	0	0	0	0	0	0	0	0	0
1990	27	122	158	48.87	114	73		1	1	1	1	269	3200	10	50	0	0	0	0	0	0	0	0	1	0	0	0	0	0	0	0	0	0	0	0	0	0	1	0	0	0	0
1991	29	69	163	25.97				1	0	0	0	280	3230	10	50	0	0	0	0	0	0	0	0	0	0	0	0	1	0	0	0	0	0	0	0	0	0	0	0	0	0	0
1992	26	68	171	23.26				0	0	0	1	273	3200	10	50	0	0	0	0	0	0	0	0	0	0	0	0	0	0	0	0	0	0	0	1	0	0	0	0	0	0	0
1993	29	55	163	20.7				1	1	0	1	266	2780	10	50	0	0	0	0	0	0	0	0	0	0	0	0	1	0	0	0	0	0	0	0	0	0	0	0	0	0	0
1994	26	62	160	24.22				0	0	1	1	274	3650	10	50	0	0	0	0	0	0	0	0	0	0	0	0	0	0	0	0	0	0	1	1	0	0	1	0	0	0	0
1995	39	48	149	21.62				1	1	1	0	248	2590	10	45	1	0	0	0	0	0	0	1	1	0	0	0	1	0	0	0	0	1	1	0	0	0	1	0	0	0	0
1996	29	65	159	25.71				0	0	0	1	266	3020	10	50	0	0	0	0	0	1	1	0	0	0	0	0	0	0	0	0	0	0	0	0	0	0	0	0	0	0	0
1997	32	67	161	25.85				1	0	0	1	280	3860	10	50	0	0	0	0	0	0	0	0	0	0	0	0	0	0	0	0	0	0	0	1	0	0	0	0	0	0	0
1998	35	74	158	29.64				1	1	0	0	266	3210	10	50	1	0	0	0	0	0	0	0	0	0	0	0	0	0	0	0	0	0	0	0	0	0	0	0	0	0	0
1999	32	67	158	26.84				1	1	1	0	262	3050	10	50	0	0	0	1	0	0	0	0	1	0	0	0	0	0	0	0	0	0	0	0	0	0	1	0	0	0	0
2000	30	66	162	25.15				1	1	0	0	280	3200	10	50	0	0	0	0	0	0	0	0	0	0	0	0	0	0	0	0	0	0	0	0	0	0	0	0	0	0	0
2001	32	68	157	27.59				1	1	1	0	269	2900	10	49	0	0	0	0	0	0	0	0	1	0	0	0	0	0	0	0	0	0	0	0	0	0	1	0	0	0	0
2002	29	63	155	26.22				0	0	0	0	273	3370	10	50	0	0	0	0	0	0	0	0	0	0	0	0	0	0	0	0	0	0	0	0	0	0	0	0	0	0	0
2003	36	72	160	28.13				1	1	1	0	263	3100	10	50	1	0	0	0	0	0	0	0	1	1	0	0	0	0	0	0	0	0	0	1	0	0	1	0	0	0	0
2004	29	64	164	23.8				1	1	0	0	273	3820	10	50	0	0	0	0	0	0	0	0	0	0	0	0	0	0	0	0	0	0	0	0	0	0	0	0	0	0	0
2005	22	67	163	25.22				0	0	0	0	280	3410	10	50	0	0	0	0	0	0	0	0	0	0	0	0	0	0	1	0	0	0	0	0	0	0	0	0	0	0	0
2006	28	43	162	16.38				0	0	1	0	268	2900	10	50	0	0	0	0	0	0	0	0	0	0	0	0	1	0	0	0	0	0	1	1	0	0	1	0	0	0	0
2007	28	59	160	23.05				0	0	0	0	273	3450	10	50	0	0	0	0	0	0	0	0	0	0	0	0	0	0	0	0	0	0	1	1	0	0	0	0	0	0	0
2008	40	69	154	29.09				1	1	1	0	269	3350	10	50	1	0	0	0	0	1	0	0	1	1	0	0	0	0	0	0	0	0	0	0	0	0	1	0	0	0	0
2009	27	66	153	28.19				0	0	0	0	287	3010	8	50	0	0	0	0	0	0	1	0	0	0	0	0	1	0	0	0	0	0	0	0	0	0	0	0	0	0	0
2010	29	70	165	25.71				0	0	0	0	280	3510	10	50	0	0	0	0	0	0	0	0	0	1	0	0	0	0	0	0	0	0	0	1	0	0	0	0	0	0	0
2011	25	63	160	24.61				0	0	1	1	286	3400	10	50	0	0	0	0	0	0	1	0	0	0	0	0	0	0	0	0	0	0	1	1	0	1	1	0	0	0	0
2012	35	78	163	29.36				1	1	1	1	275	3700	10	51	1	0	0	0	0	0	0	0	1	1	0	0	1	0	0	0	0	0	0	0	0	0	1	0	0	0	0
2013	32	74	160	28.91				1	0	0	0	280	3260	10	50	0	0	0	0	0	0	0	0	0	1	0	0	0	0	0	0	0	0	0	0	0	0	0	0	0	0	0
2014	25	51	153	21.79				0	0	0	0	280	3170	10	50	0	0	0	0	0	0	0	0	0	0	0	0	0	0	0	0	0	0	0	0	0	0	0	0	0	0	0
2015	31	75.2	168	26.64	121	76		0	0	0	0	280	3240	10	50	0	0	0	0	0	0	0	0	0	0	0	0	0	0	0	0	0	0	0	1	0	0	0	0	0	0	0
2016	29	63	163	23.71				0	0	0	0	287	3330	10	50	0	0	0	0	0	0	1	0	0	0	0	0	1	0	0	0	0	0	0	1	0	0	0	0	0	0	0
2017	36	66	154	27.83				1	1	1	1	271	3800	9.67	50	1	0	0	0	0	1	0	0	1	1	0	0	0	0	0	0	0	0	0	0	0	0	1	0	0	0	1
2018	34	76	160	29.69				1	1	0	1	280	3900	10	50	0	0	0	0	0	0	0	0	0	0	0	0	1	0	0	0	0	0	0	0	0	0	0	0	0	0	1
2019	27	59	155	24.56				0	0	0	0	287	3260	10	50	0	0	0	0	0	0	1	0	0	0	0	0	0	0	0	0	0	0	0	1	0	0	0	0	0	0	0
2020	31	59	160	23.05				1	1	1	1	269	3800	9.33	52	0	0	0	0	0	0	0	0	1	0	0	0	1	1	0	0	0	0	0	0	0	0	1	0	0	0	0
2021	33	67	162	25.53				1	0	0	1	273	3000	10	50	0	0	0	0	0	0	0	0	0	1	0	0	1	0	0	0	0	0	0	0	0	0	0	0	0	0	0
2022	32	79	156	32.46				1	1	1	0	269	3600	10	51	0	0	0	0	0	1	0	0	1	0	0	0	0	0	0	0	0	0	0	1	0	0	1	0	0	0	0
2023	35	88	160	34.38				1	1	1	1	277	3500	10	51	1	0	0	0	0	0	0	0	1	0	0	0	0	0	0	0	0	0	0	0	0	0	1	0	0	0	0
2024	32	65	158	26.04				1	1	1	0	273	3300	10	50	0	0	0	0	0	0	0	0	1	0	0	0	0	0	0	0	0	0	0	1	0	0	1	0	0	0	0
2025	28	69	157	27.99				1	0	1	1	284	3150	10	50	0	0	0	0	0	0	1	0	0	0	0	0	0	0	0	0	0	0	1	0	0	0	1	0	0	0	0
2026	26	63	158	25.24				0	0	0	1	273	3020	10	50	0	0	0	0	0	0	0	0	0	0	0	0	1	0	0	0	0	0	1	0	0	0	0	0	0	0	0
2027	33	75.6	165	27.77	116	66		1	1	0	1	280	3770	10	50	0	0	0	0	0	0	0	0	0	0	0	0	0	0	0	0	0	0	0	1	0	0	0	0	0	0	0
2028	28	68	168	24.09	128	77		0	0	0	0	273	3110	10	50	0	0	0	0	0	0	0	0	0	0	0	0	1	0	0	0	0	0	0	0	0	0	0	0	0	0	0
2029	35	62	156	25.48				1	1	1	0	270	3050	9	50	1	0	0	0	0	0	1	0	1	1	0	0	0	0	0	0	0	0	0	0	0	0	1	0	0	0	0
2030	30	67	160	26.17				0	0	0	1	259	2700	10	50	0	0	0	0	0	0	0	0	0	1	0	0	1	0	0	0	0	0	0	1	0	0	0	0	0	0	0
2031	29	72	152	31.16				0	0	0	1	266	2770	10	50	0	0	0	0	0	0	0	0	0	1	0	0	0	0	0	0	0	0	0	0	0	1	0	0	0	0	0
2032	31	64	169	22.41				1	1	0	0	273	3130	10	50	0	0	0	0	0	0	0	0	0	0	0	0	0	0	0	0	0	0	0	0	0	0	0	0	0	0	1
2033	29	75	168	26.57				0	0	1	0	280	3670	9	50	0	0	0	0	0	0	1	0	0	0	0	0	0	0	0	0	0	0	0	0	0	0	1	0	0	0	0
2034	32	60.1	154	25.34	128	64		1	1	0	0	266	2840	10	50	0	0	0	0	0	0	0	0	0	0	0	0	0	0	0	0	0	0	0	0	0	0	0	0	0	0	0
2035	29	69	168	24.45				1	1	1	1	266	3600	10	50	0	0	0	0	0	0	0	0	1	0	0	0	0	0	0	0	0	0	0	0	0	0	1	0	0	0	0
2036	24	65	162	24.77				0	0	0	1	273	3300	10	50	0	0	0	0	0	0	0	0	0	0	0	0	0	0	0	0	0	0	0	0	0	0	0	0	0	0	0
2037	28	63	156	25.89				1	0	1	1	273	3850	10	52	0	0	0	0	0	0	0	0	0	0	0	0	0	0	0	0	0	0	0	0	0	0	1	0	0	0	0
2038	41	65	150	28.89				1	1	1	1	271	3600	10	50	1	0	0	0	0	0	0	0	1	0	0	0	0	0	1	0	0	0	0	1	0	0	1	0	0	0	0
2039	30	90	162	34.29				0	0	1	1	283	4500	10	52	0	0	0	0	0	1	0	0	0	1	0	0	0	0	0	0	1	0	0	0	0	0	1	0	0	0	0
2040	28	73	165	26.81				1	1	0	1	273	3390	10	50	0	0	0	0	0	0	0	0	0	0	0	0	0	0	0	0	0	0	0	0	0	0	0	0	0	0	0
2041	31	64	164	23.8				0	0	1	0	280	3500	10	50	0	0	0	0	0	0	0	0	0	0	0	0	1	0	0	0	0	0	0	0	0	0	1	0	0	0	0
2042	39	74	168	26.22				1	1	0	0	280	3730	10	50	1	0	0	0	0	0	0	0	0	0	0	0	1	0	1	0	0	0	0	0	0	0	0	0	0	0	0
2043	28	77	160	30.08				1	1	0	1	252	3160	7	50	0	0	0	0	0	0	1	1	0	0	0	0	0	0	0	0	0	0	0	1	0	0	0	0	0	1	0
2044	28	76	157	30.83				0	0	1	0	266	2750	10	50	0	0	0	0	0	0	0	0	0	0	0	0	0	0	0	0	0	0	0	0	0	1	1	0	0	0	1
2045	26	70	163	26.35				0	0	0	1	266	3310	10	50	0	0	0	0	0	0	0	0	0	0	0	0	1	0	0	0	0	0	0	0	0	1	0	0	0	0	0
2046	42	66	164	24.54				1	1	0	0	273	3830	10	50	1	0	0	0	0	0	0	0	0	0	0	0	1	0	0	0	0	0	0	0	0	0	0	0	0	0	0
2047	36	58	162	22.1				1	1	1	1	265	2850	10	48	1	0	0	0	0	0	0	0	1	1	0	0	0	1	0	0	0	0	0	0	0	0	1	0	0	0	0
2048	21	67	163	25.22				0	0	1	1	280	3900	10	50	0	0	1	0	0	1	0	0	0	1	0	0	0	0	0	0	0	0	0	0	0	0	1	0	0	0	0
2049	31	70	158	28.04				0	0	0	1	287	4040	10	50	0	0	0	0	0	0	0	0	0	0	0	0	1	0	0	0	1	0	0	0	0	0	0	0	0	0	0
2050	28	63	159	24.92				1	1	1	0	272	2750	10	48	0	0	0	0	0	0	0	0	1	0	0	0	0	0	0	0	0	0	0	1	0	0	1	0	0	0	0
2051	28	72	158	28.84				1	0	1	0	286	3850	10	52	0	0	0	0	0	0	0	0	0	0	0	0	1	0	0	0	0	0	0	0	0	0	1	0	0	0	0
2052	30	64	160	25				0	0	0	1	273	3130	10	50	0	0	0	0	0	0	1	0	0	0	0	0	1	0	0	0	0	0	1	1	0	0	0	0	0	0	0
2053	35	80	157	32.46				1	1	1	0	270	3350	10	50	1	0	0	0	0	0	0	0	1	0	0	0	0	0	0	0	0	0	0	0	0	0	1	0	0	0	0
2054	39	67	168	23.74				1	1	1	1	267	3400	10	50	1	0	0	0	0	0	0	0	1	1	0	0	1	0	0	0	0	0	0	0	0	0	1	0	0	0	0
2055	25	65	157	26.37				0	0	1	1	274	3350	10	50	0	0	0	0	0	0	0	0	0	0	0	0	0	0	0	0	0	0	0	1	0	1	1	0	0	0	0
2056	27	69	165	25.34				1	1	0	1	280	3510	10	50	0	0	0	0	0	1	0	0	0	0	0	0	0	0	0	0	0	0	0	0	0	0	0	0	0	0	0
2057	32	67	158	26.84				1	1	0	0	273	3060	10	50	0	0	0	0	0	0	0	0	0	0	0	0	1	0	0	0	0	0	0	1	0	0	0	0	0	0	0
2058	29	74	171	25.31				0	0	0	0	266	3150	10	50	0	0	0	0	0	0	0	0	0	0	0	0	1	0	0	0	0	0	0	0	0	0	0	0	0	0	0
2059	31	64	158	25.64				1	1	1	0	265	3350	10	50	0	0	0	0	0	0	0	0	1	0	0	0	0	0	0	0	0	0	1	0	0	0	1	0	0	0	0
2060	28	57	162	21.72				0	0	1	1	283	3750	10	51	0	0	0	0	0	0	0	0	0	0	0	0	1	0	0	0	0	0	1	0	0	0	1	0	0	0	0
2061	30	77	169	26.96				1	1	1	0	257	2850	10	48	0	0	0	0	0	0	0	1	1	0	0	0	0	0	0	0	0	0	0	0	0	0	1	0	0	0	0
2062	29	62	159	24.52				0	0	1	1	258	2260	10	47	0	0	0	0	0	0	0	1	0	0	0	0	0	0	0	0	0	0	0	0	0	0	1	0	1	0	0
2063	25	61	153	26.06				0	0	0	0	280	3410	10	50	0	0	0	0	0	0	0	0	0	0	0	0	0	0	0	0	0	0	1	1	0	0	0	0	0	0	0
2064	41	65	153	27.77				1	1	0	1	266	3110	10	50	1	0	0	0	0	0	0	0	0	0	0	0	0	0	0	0	0	0	1	1	0	0	0	0	0	0	0
2065	27	62	167	22.23				0	0	0	0	273	3100	10	50	0	0	0	0	0	0	0	0	0	0	0	0	0	0	0	0	0	0	0	0	0	0	0	0	0	0	0
2066	30	62	160	24.22				1	1	0	0	280	2910	10	50	0	0	0	0	0	0	0	0	0	0	0	0	0	0	0	0	0	0	0	0	0	0	0	0	0	0	1
2067	25	65	156	26.71				1	0	1	0	270	3350	10	50	0	0	0	0	0	0	1	0	0	0	0	0	0	0	0	0	0	0	1	1	0	0	1	0	0	0	0
2068	36	85	162	32.39				1	1	0	1	273	3860	10	50	1	0	0	0	0	1	0	0	0	0	0	0	0	0	0	0	0	0	0	0	0	0	0	0	0	0	0
2069	35	58	160	22.66				1	1	0	1	273	3170	10	50	1	0	0	0	0	0	0	0	0	0	0	0	0	0	0	0	0	0	0	1	0	0	0	0	0	0	0
2070	28	68	164	25.28				0	0	0	1	273	3870	10	50	0	0	0	0	0	0	0	0	0	0	0	0	0	0	0	0	0	0	1	0	0	0	0	0	0	0	0
2071	28	76	163	28.6				0	0	0	1	273	3010	10	50	0	0	0	0	0	0	0	0	0	0	0	0	1	0	0	0	0	0	1	0	0	0	0	0	0	0	0
2074	27	71	156	29.17				1	1	0	0	280	3850	10	50	0	0	0	0	0	0	0	0	0	1	0	0	0	0	0	0	0	0	0	1	0	0	0	0	0	0	0
2075	23	61	159	24.13				1	0	0	1	287	3820	10	50	0	0	0	0	0	0	0	0	0	0	0	0	0	0	0	0	0	0	0	0	0	0	0	0	0	0	0
2076	28	53	150	23.56				0	0	0	1	273	3490	10	50	0	0	0	0	0	0	0	0	0	0	0	0	0	0	0	0	0	0	0	0	0	0	0	0	0	0	0
2077	33	63	157	25.56				0	0	0	0	273	2820	10	50	0	0	0	0	0	0	0	0	0	0	0	0	0	0	0	0	0	0	1	0	0	0	0	0	0	0	0
2078	31	77	166	27.94				1	0	0	0	280	3850	9.5	50	0	0	0	0	0	0	0	0	0	0	0	0	1	0	0	0	0	0	0	0	0	0	0	0	0	0	0
2079	30	64	163	24.09				1	1	1	1	274	3400	10	50	0	0	0	0	0	0	0	0	1	0	0	0	0	0	0	0	0	0	0	1	0	0	1	0	0	0	0
2080	28	64	161	24.69				0	0	0	1	273	2860	10	50	0	0	0	0	0	0	0	0	0	0	0	0	0	0	0	0	0	0	0	1	0	0	0	0	0	0	0
2081	31	70	160	27.34				0	0	1	0	289	3550	10	50	0	0	0	0	0	0	1	0	0	0	0	0	0	0	0	0	0	0	0	0	0	0	1	0	0	1	1
2082	40	80	162	30.48				1	1	1	0	267	3350	10	50	1	0	0	0	0	0	0	0	1	1	0	0	1	0	0	0	0	0	0	0	0	0	1	0	0	0	0
2083	30	73	162	27.82				0	0	0	1	273	3370	10	50	0	0	0	0	0	0	0	0	0	1	0	0	0	0	0	0	0	0	0	1	0	0	0	0	0	0	0
2084	28	72	162	27.43				0	0	0	1	287	4050	10	50	0	0	0	0	0	0	0	0	0	0	0	0	0	0	0	0	1	0	0	0	0	0	0	0	0	0	0
2085	28	64	158	25.64				1	1	0	1	273	3130	10	50	0	0	0	0	0	1	0	0	0	0	0	0	0	0	0	0	0	0	0	0	0	0	0	0	0	0	0
2086	35	65	155	27.06				1	1	0	0	273	2920	10	50	1	0	0	0	0	0	0	0	0	1	0	0	0	0	0	0	0	0	0	0	0	0	0	0	0	0	0
2087	38	67	163	25.22				1	0	1	0	268	2750	10	50	1	0	0	0	0	0	0	0	1	0	0	0	0	0	0	0	0	0	0	1	0	0	1	0	0	0	0
2088	26	82	160	32.03				0	0	0	1	273	3810	10	50	0	0	0	0	0	1	0	0	0	0	0	0	0	0	0	0	0	0	1	0	0	0	0	0	0	0	0
2089	35	74	154	31.2				1	1	1	1	275	3900	10	50	1	0	0	0	0	0	0	0	1	1	0	0	1	0	0	0	0	0	0	0	0	0	1	0	0	0	0
2090	33	63	158	25.24				1	0	1	1	267	2900	10	49	0	0	0	0	0	0	0	0	0	0	0	0	0	0	0	0	0	0	0	0	0	0	1	0	0	0	0
2091	36	56	158	22.43				1	1	0	1	273	3010	10	50	1	0	0	0	0	0	0	0	0	0	0	0	0	0	0	0	0	0	0	1	0	0	0	0	0	0	0
2092	28	74	164	27.51				0	0	1	0	272	2600	9.33	49	0	0	1	0	0	0	1	0	0	0	0	0	1	0	0	0	0	0	0	1	0	0	1	0	0	1	0
2093	28	74	164	27.51				0	0	1	0	272	2600	9.33	49	0	0	1	0	0	0	1	0	0	0	0	0	1	0	0	0	0	0	0	1	0	0	1	0	0	1	0
2094	31	70	160	27.34				1	1	1	1	271	3500	10	50	0	0	0	0	0	0	0	0	1	0	0	0	0	0	0	0	0	0	0	0	0	0	1	0	0	0	0
2095	28	58	158	23.23				0	0	1	1	276	3700	10	50	0	0	0	0	0	0	0	0	0	1	0	0	0	0	0	0	0	0	0	0	0	0	1	0	0	0	0
2096	38	80	159	31.64				1	1	1	0	275	3750	10	50	1	0	0	0	0	0	0	0	1	1	0	0	0	0	0	0	0	0	0	1	0	0	1	0	0	0	0
2097	28	69	167	24.74				0	0	0	1	280	3990	10	50	0	0	0	0	0	0	0	0	0	0	0	0	0	0	0	0	0	0	0	0	0	0	0	0	0	0	0
2098	34	61	163	22.96				1	1	1	1	260	3100	10	50	0	0	0	0	0	0	0	0	1	0	0	0	0	0	0	0	0	0	0	0	0	0	1	0	0	0	0
2099	29	77	158	30.84				1	1	1	0	269	3400	10	50	0	0	0	0	0	0	0	0	1	0	0	0	0	0	0	0	0	0	0	0	0	0	1	0	0	0	1
2100	28	56	155	23.31				1	0	1	1	276	3200	10	50	0	0	0	0	0	0	0	0	0	0	0	0	0	0	0	0	0	0	0	0	0	0	1	0	0	0	0
2101	29	72	160	28.13				1	0	0	1	273	3250	10	50	0	0	0	0	0	0	0	0	0	0	0	0	0	0	0	0	0	0	0	0	0	0	0	0	0	0	0
2102	28	78	168	27.64				1	1	1	1	269	3900	10	50	0	0	0	0	0	0	0	0	1	1	0	0	0	0	0	0	0	0	0	0	0	0	1	0	0	0	0
2103	29	67	158	26.84				0	0	1	1	273	2650	10	50	0	0	0	0	0	0	0	0	0	0	0	0	0	0	0	0	0	0	0	0	0	0	1	0	0	0	0
2104	29	86	167	30.84				1	0	0	1	273	3200	10	50	0	0	0	0	0	0	0	0	0	0	0	0	0	0	0	0	0	0	1	1	0	0	0	0	0	0	0
2105	30	69	156	28.35				0	0	1	0	274	3600	10	50	0	0	0	0	0	0	0	0	0	0	0	0	0	0	0	0	0	0	0	0	0	0	1	0	0	0	1
2106	35	65	155	27.06				1	1	0	1	273	3270	10	50	1	0	0	0	0	0	0	0	0	1	0	0	0	0	0	0	0	0	0	0	0	0	0	0	0	0	0
2107	26	63	160	24.61				1	0	1	0	287	4200	10	52	0	0	0	0	0	0	1	0	0	0	0	0	0	0	0	0	1	0	0	0	0	0	1	0	0	0	0
2108	25	75	163	28.23				0	0	0	0	273	3480	10	50	0	0	0	0	1	0	0	0	0	0	0	0	0	0	0	0	0	0	0	1	0	0	0	0	0	0	0
2109	24	73	167	26.18				0	0	0	1	273	3630	10	50	0	0	0	0	0	0	0	0	0	0	0	0	0	0	0	0	0	0	1	0	0	0	0	0	0	0	0
2110	25	54	162	20.58				1	0	0	1	273	3150	10	50	0	0	0	0	0	0	0	0	0	0	0	0	1	0	0	0	0	0	0	0	0	0	0	0	0	0	0
2111	24	83	174	27.41				0	0	1	1	283	3750	10	50	0	0	0	0	0	0	0	0	0	0	0	0	0	0	0	0	0	0	1	0	0	0	1	0	0	0	0
2112	32	70	166	25.4				1	0	1	1	252	3100	10	50	0	0	0	0	0	0	0	1	0	0	0	0	0	0	0	0	0	0	1	0	0	0	1	0	0	1	0
2113	33	55	160	21.48				1	1	0	1	259	3330	10	50	0	0	0	0	0	0	0	0	0	0	0	0	1	0	0	0	0	0	0	0	0	0	0	0	0	0	0
2114	24	60	170	20.76				0	0	0	1	259	3200	10	50	0	0	0	0	0	0	1	0	0	0	0	0	0	0	0	0	0	0	0	1	0	0	0	0	0	0	0
2115	25	84	165	30.85				1	0	0	0	280	3810	10	50	0	0	0	0	0	0	0	0	0	0	0	0	1	0	0	0	0	0	1	1	0	0	0	0	0	0	0
2116	28	76	164	28.26				0	0	1	1	272	3400	10	50	0	0	0	0	0	0	0	0	0	0	0	0	0	0	0	0	0	0	1	0	0	0	1	0	0	0	0
2117	35	73	161	28.16				1	1	1	0	273	3450	10	50	1	0	0	0	0	0	0	0	1	0	0	0	0	0	0	0	0	0	0	1	0	0	1	0	0	0	0
2118	27	67	155	27.89				0	0	0	1	273	3070	10	50	0	0	0	0	0	0	0	0	0	0	0	0	0	0	0	0	0	0	0	0	0	0	0	0	0	0	0
2119	28	63	160	24.61				0	0	0	0	266	3010	10	50	0	0	0	0	0	0	0	0	0	0	0	0	1	0	0	0	0	0	0	1	0	0	0	0	0	0	0
2120	23	74	163	27.85				1	0	0	1	266	3280	10	50	0	0	0	0	0	0	0	0	0	0	0	0	0	0	0	0	0	0	1	0	0	0	0	0	0	0	1
2121	30	56	153	23.92				1	1	1	0	272	2900	10	50	0	0	0	0	1	0	0	0	1	0	0	0	0	0	0	0	0	0	0	1	0	0	1	0	0	0	0
2122	31	82	164	30.49				0	0	0	1	273	3420	10	51	0	0	0	0	0	0	0	0	0	0	0	0	0	0	0	0	0	0	1	0	0	0	0	0	0	0	0
2123	32	74	162	28.2				1	1	1	1	275	3350	10	50	0	0	0	0	0	0	0	0	1	0	0	0	0	0	0	0	0	0	0	0	0	0	1	0	0	0	0
2125	36	69	162	26.29				1	1	0	1	287	3850	10	50	1	0	0	0	0	1	1	0	0	0	0	0	0	0	0	0	0	0	0	0	0	0	0	0	0	0	0
2126	29	69	150	30.67				1	1	1	1	266	2950	10	50	0	0	0	0	0	0	0	0	1	0	0	0	0	0	0	0	0	0	0	1	0	0	1	0	0	0	0
2127	35	72	160	28.13				1	0	1	0	245	1850	10	46	1	0	0	1	0	0	0	1	1	1	0	0	1	0	0	0	0	0	0	0	0	1	1	1	1	0	0
2131	26	55.9	161	21.57	115	69		1	1	0	1	280	3070	10	50	0	0	0	0	0	0	0	0	0	0	0	0	0	0	0	0	0	0	0	0	0	0	0	0	0	0	0
2133	24	68	171	23.26				0	0	0	0	287	3400	10	50	0	0	0	0	0	0	0	0	0	0	0	0	1	0	0	0	0	0	0	0	0	0	0	0	0	0	0
2134	38	65	164	24.17				1	1	1	0	265	2500	10	49	1	0	0	0	0	0	0	0	1	0	0	0	0	0	0	0	0	0	0	0	0	0	1	0	0	0	0
2135	28	69	158	27.64				0	0	0	0	273	3140	10	50	0	0	0	0	0	0	0	0	0	0	0	0	0	0	0	0	0	0	0	1	0	0	0	0	0	0	0
2136	24	67	160	26.17				0	0	0	0	273	3250	10	50	0	0	0	0	0	0	0	0	0	1	0	0	0	0	0	0	0	0	0	1	0	1	0	0	0	0	0
2137	34	70	166	25.4				1	1	1	0	275	4500	10	54	0	0	0	0	0	0	0	0	1	0	0	0	0	0	0	0	1	0	0	0	0	0	1	0	0	0	0
2138	31	62	155	25.81				0	0	0	0	273	2720	10	50	0	0	0	0	0	0	0	0	0	1	0	0	0	0	1	0	0	0	0	0	0	0	0	0	0	0	0
2139	44	68	158	27.24				1	1	1	0	257	2750	10	49	1	0	0	0	1	0	0	1	0	0	0	0	0	0	0	0	0	0	0	0	0	0	1	0	0	0	1
2140	24	56	164	20.82				0	0	0	0	266	3230	10	50	0	0	0	0	0	0	0	0	0	0	0	0	1	0	0	0	0	0	0	0	0	0	0	0	0	0	0
2141	33	73	166	26.49				1	1	0	1	266	3440	10	50	0	0	0	0	0	0	0	0	0	0	0	0	0	0	0	0	0	0	0	1	0	0	0	0	0	0	0
2142	35	77	160	30.08				1	1	1	0	267	3350	10	50	1	0	0	0	0	0	0	0	1	0	0	0	0	0	0	0	0	0	0	1	0	0	1	0	0	0	0
2143	27	63	155	26.22				1	1	1	1	271	3400	10	50	0	0	0	0	0	0	0	0	1	0	0	0	1	0	0	0	0	0	0	0	0	0	1	0	0	0	0
2144	28	70	156	28.76				0	0	0	0	287	3600	10	50	0	0	0	0	0	0	0	0	0	0	0	0	0	0	0	0	0	0	0	0	0	0	0	0	0	0	0
2145	35	69	160	26.95				1	1	1	0	270	3300	10	50	1	0	0	0	0	0	0	0	0	0	0	0	1	0	0	0	0	0	0	0	1	0	1	0	0	0	0
2146	23	63	162	24.01				0	0	1	1	282	3700	10	50	0	0	0	0	0	0	1	0	0	0	0	0	0	0	0	0	0	0	1	0	0	0	1	0	0	0	0
2147	27	65	160	25.39				1	1	0	0	280	3730	10	50	0	0	0	0	0	0	0	0	0	0	0	0	0	0	0	0	0	0	0	0	0	0	0	0	0	0	0
2148	28	56	158	22.43				1	0	0	1	280	3370	10	50	0	0	0	0	0	0	1	0	0	0	0	0	0	0	0	0	0	0	0	0	0	0	0	0	0	0	0
2149	28	58	155	24.14				0	0	0	1	280	3530	10	50	0	0	0	0	0	0	0	0	0	0	0	0	0	0	0	0	0	0	0	1	0	0	0	0	0	0	0
2150	40	60	158	24.03				1	1	1	0	271	3000	10	50	1	0	0	0	0	0	0	0	1	0	0	0	0	0	0	0	0	0	0	0	0	0	1	0	0	0	0
2151	28	70	160	27.34				1	0	0	0	280	3590	10	50	0	0	0	0	0	0	0	0	0	0	0	0	1	0	0	0	0	0	1	0	0	0	0	0	0	0	0
2152	29	61	157	24.75				1	1	0	1	273	4160	10	52	0	0	0	0	0	0	0	0	0	0	0	0	1	0	0	0	1	0	0	0	0	0	0	0	0	0	0
2153	30	77	164	28.63				1	1	0	1	266	3640	10	50	0	0	0	0	0	0	0	0	0	0	0	0	1	0	0	0	0	0	0	0	0	0	0	0	0	0	0
2154	32	63	156	25.89				0	0	0	1	273	3130	10	50	0	0	0	0	0	0	0	0	0	0	0	0	0	0	0	0	0	0	0	0	0	0	0	0	0	0	0
[truncated: 37,247 more rows]
